# Supplementary material for: Revision of Claraeola (Diptera, Pipunculidae) in the Middle East based on morphology and DNA barcodes
Source: Zookeys. 2019 Aug 29;873:85–111. doi: 10.3897/zookeys.873.36645 (PMC6728318; doi:10.3897/zookeys.873.36645)
Supplement: XML Treatment for Claraeola [file zookeys.873.36645-treatment1.xml]

<!DOCTYPE tp:taxon-treatment
  PUBLIC "-//TaxonX//DTD Taxonomic Treatment Publishing DTD v0 20100105//EN" "tax-treatment-NSO.dtd">
<tp:taxon-treatment xmlns:tp="http://www.plazi.org/taxpub"><tp:treatment-meta><kwd-group><label>Taxon classification</label><kwd><named-content xmlns:xlink="http://www.w3.org/1999/xlink" content-type="kingdom">Animalia</named-content></kwd><kwd><named-content xmlns:xlink="http://www.w3.org/1999/xlink" content-type="order">Diptera</named-content></kwd><kwd><named-content xmlns:xlink="http://www.w3.org/1999/xlink" content-type="family">Pipunculidae</named-content></kwd></kwd-group><mixed-citation publication-type="journal"><person-group><name><surname>Motamedinia</surname><given-names>Behnam</given-names></name><name><surname>Skevington</surname><given-names>Jeffrey H.</given-names></name><name><surname>Kelso</surname><given-names>Scott</given-names></name></person-group><article-title>Revision of <italic><tp:taxon-name><tp:taxon-name-part taxon-name-part-type="genus" reg="Claraeola">Claraeola</tp:taxon-name-part></tp:taxon-name></italic> (<tp:taxon-name><tp:taxon-name-part taxon-name-part-type="order">Diptera</tp:taxon-name-part></tp:taxon-name>, <tp:taxon-name><tp:taxon-name-part taxon-name-part-type="family">Pipunculidae</tp:taxon-name-part></tp:taxon-name>) in the Middle East based on morphology and DNA barcodes</article-title><source>Zookeys</source><day>29</day><month>8</month><year>2019</year><volume>873</volume><fpage>85</fpage><lpage>111</lpage><pub-id pub-id-type="doi">10.3897/zookeys.873.36645</pub-id></mixed-citation></tp:treatment-meta><tp:nomenclature><tp:taxon-name><object-id xmlns:xlink="http://www.w3.org/1999/xlink" content-type="arpha" xlink:type="simple">30B8CE1AF61B5B148443C59292BCC4FC</object-id>
              <tp:taxon-name-part taxon-name-part-type="genus" reg="Claraeola">Claraeola</tp:taxon-name-part>
            </tp:taxon-name><tp:taxon-authority>Aczél, 1940</tp:taxon-authority><tp:nomenclature-citation-list><tp:nomenclature-citation><tp:taxon-name>
                  <tp:taxon-name-part taxon-name-part-type="genus" reg="Claraeola">Claraeola</tp:taxon-name-part>
                </tp:taxon-name><comment>Aczél, 1940: 151. Type species: <tp:taxon-name><tp:taxon-name-part taxon-name-part-type="genus" reg="Dorylas">Dorylas</tp:taxon-name-part> <tp:taxon-name-part taxon-name-part-type="species" reg="adventitius">adventitius</tp:taxon-name-part></tp:taxon-name> Kertész, 1912, by original designation.</comment></tp:nomenclature-citation><tp:nomenclature-citation><tp:taxon-name>
                  <tp:taxon-name-part taxon-name-part-type="genus" reg="Congomyia">Congomyia</tp:taxon-name-part>
                </tp:taxon-name><comment>Hardy, 1949b: 7. Syn. by <xref ref-type="bibr" rid="B26">Skevington and Yeates 2001</xref>: 429. Type species: <tp:taxon-name><tp:taxon-name-part taxon-name-part-type="genus" reg="Congomyia">Congomyia</tp:taxon-name-part> <tp:taxon-name-part taxon-name-part-type="species" reg="nigripennis">nigripennis</tp:taxon-name-part></tp:taxon-name> Hardy, 1949, by original designation. Syn. by <xref ref-type="bibr" rid="B26">Skevington and Yeates 2001</xref>: 429.</comment></tp:nomenclature-citation><tp:nomenclature-citation><tp:taxon-name>
                  <tp:taxon-name-part taxon-name-part-type="genus" reg="Moriparia">Moriparia</tp:taxon-name-part>
                </tp:taxon-name><comment>Kozánek &amp; Kwon, 1991: 77. Type species: <tp:taxon-name><tp:taxon-name-part taxon-name-part-type="genus" reg="Moriparia">Moriparia</tp:taxon-name-part> <tp:taxon-name-part taxon-name-part-type="species" reg="nigripennis">nigripennis</tp:taxon-name-part></tp:taxon-name> Kozánek &amp; Kwon, 1991, by original designation. Syn.: <xref ref-type="bibr" rid="B26">Skevington and Yeates 2001</xref>: 429.</comment></tp:nomenclature-citation></tp:nomenclature-citation-list></tp:nomenclature><tp:treatment-sec sec-type="diagnosis" id="SECID0EEXAE"><title>Diagnosis.</title><p>Medium to large big-headed flies, body length 3.2‒7.4 mm, wing length 3.2‒8.4 mm, pedicel with 4‒10 upper and 3‒10 lower bristles, flagellum gray to brownish gray pruinose, frons silver-gray pruinose with a weak median keel, postpronotal lobe with 6‒18 setae, scutellum with 8‒22 short setae along posterior margin, hind tibia with a wrinkled indentation mid-anteriorly bearing some erect setae, pterostigma present, cross-vein r-m reaches dm at or after one third of the cells length, abdomen ovate or elongate, ground color dark (in some specimens with narrow posterolateral yellow marks), tergite 1 with 3–20 long bristles, situated in one to three rows, tergite 2 with or without lateral bristles, membranous area medium to large, epandrium mostly wider than long (<abbrev xmlns:xlink="http://www.w3.org/1999/xlink" xlink:title="ratio of length syntergosternite 8 to its height" id="ABBRID0EKXAE" xlink:type="simple">LS8:HS8</abbrev> &lt; 1), phallus partly clothed in small, but distinct setae or teeth, arranged on membranous sheath or on ejaculatory ducts.</p></tp:treatment-sec><tp:treatment-sec sec-type="biology" id="SECID0EOXAE"><title>Biology.</title><p>Unknown</p></tp:treatment-sec><tp:treatment-sec sec-type="distribution" id="SECID0ETXAE"><title>Distribution.</title><p>Palearctic (Algeria, Austria, Belgium, Canary Islands, China, Cyprus, Czech Republic, Denmark, Egypt, France, Germany, Great Britain, Greece, Hungary, Iran, Israel, Italy, Latvia, Lithuania, Netherlands, North Korea, Russia, Slovakia, South Korea, Sweden, Switzerland, Tunisia), Oriental (Borneo, India, Myanmar, Nepal, Philippines, Taiwan, Thailand, Vietnam), Afrotropical (Burundi, Cameroon, Congo, Madagascar, Malawi, Uganda), and Australian (Australia, Papua New Guinea) (<xref ref-type="bibr" rid="B26">Skevington and Yeates 2001</xref>; <xref ref-type="bibr" rid="B23">Skevington 2002</xref>; <xref ref-type="bibr" rid="B8">Kehlmaier 2005a</xref>, <xref ref-type="bibr" rid="B9">2005b</xref>; <xref ref-type="bibr" rid="B2">Földvári 2013</xref>; <xref ref-type="bibr" rid="B18">Motamedinia et al. 2017a</xref>, <xref ref-type="bibr" rid="B19">2017b</xref>; <xref ref-type="bibr" rid="B11">Kehlmaier et al. 2019</xref>).</p></tp:treatment-sec><ref-list><ref id="B26"><mixed-citation xmlns:xlink="http://www.w3.org/1999/xlink" xlink:type="simple"><person-group><name name-style="western"><surname>Skevington</surname><given-names>JH</given-names></name><name name-style="western"><surname>Yeates</surname><given-names>DK</given-names></name></person-group> (<year>2001</year>) <article-title>Phylogenetic classification of <tp:taxon-name><tp:taxon-name-part taxon-name-part-type="tribe">Eudorylini</tp:taxon-name-part></tp:taxon-name> (<tp:taxon-name><tp:taxon-name-part taxon-name-part-type="order">Diptera</tp:taxon-name-part></tp:taxon-name>: <tp:taxon-name><tp:taxon-name-part taxon-name-part-type="family">Pipunculidae</tp:taxon-name-part></tp:taxon-name>).</article-title><source>Systematic Entomology</source><volume>26</volume>: <fpage>421</fpage>–<lpage>452</lpage>. <ext-link xlink:type="simple" ext-link-type="doi" xlink:href="10.1046/j.0307-6970.2001.00160.x">https://doi.org/10.1046/j.0307-6970.2001.00160.x</ext-link></mixed-citation></ref><ref id="B23"><mixed-citation xmlns:xlink="http://www.w3.org/1999/xlink" xlink:type="simple"><person-group><name name-style="western"><surname>Skevington</surname><given-names>JH</given-names></name></person-group> (<year>2002</year>) <article-title>Phylogenetic revision of Australian members of the <italic><tp:taxon-name><tp:taxon-name-part taxon-name-part-type="genus">Allomethus</tp:taxon-name-part></tp:taxon-name></italic> genus group (<tp:taxon-name><tp:taxon-name-part taxon-name-part-type="order">Diptera</tp:taxon-name-part></tp:taxon-name>: <tp:taxon-name><tp:taxon-name-part taxon-name-part-type="family">Pipunculidae</tp:taxon-name-part></tp:taxon-name>).</article-title><source>Insect Systematics and Evolution</source><volume>33</volume>: <fpage>133</fpage>–<lpage>161</lpage>. <ext-link xlink:type="simple" ext-link-type="doi" xlink:href="10.1163/187631202X00109">https://doi.org/10.1163/187631202X00109</ext-link></mixed-citation></ref><ref id="B8"><mixed-citation xmlns:xlink="http://www.w3.org/1999/xlink" xlink:type="simple"><person-group><name name-style="western"><surname>Kehlmaier</surname><given-names>C</given-names></name></person-group> (<year>2005a</year>) <article-title>Taxonomic revision of European <tp:taxon-name><tp:taxon-name-part taxon-name-part-type="tribe">Eudorylini</tp:taxon-name-part></tp:taxon-name> (<tp:taxon-name><tp:taxon-name-part taxon-name-part-type="class">Insecta</tp:taxon-name-part></tp:taxon-name>, <tp:taxon-name><tp:taxon-name-part taxon-name-part-type="order">Diptera</tp:taxon-name-part></tp:taxon-name>, <tp:taxon-name><tp:taxon-name-part taxon-name-part-type="family">Pipunculidae</tp:taxon-name-part></tp:taxon-name>).</article-title><source>Verhandlungen des Naturwissenschaftlichen Vereins in Hamburg, Neue Folge</source><volume>41</volume>: <fpage>45</fpage>–<lpage>353</lpage>.</mixed-citation></ref><ref id="B9"><mixed-citation xmlns:xlink="http://www.w3.org/1999/xlink" xlink:type="simple"><person-group><name name-style="western"><surname>Kehlmaier</surname><given-names>C</given-names></name></person-group> (<year>2005b</year>) <article-title>Taxonomic studies on Palaearctic and Oriental <tp:taxon-name><tp:taxon-name-part taxon-name-part-type="tribe">Eudorylini</tp:taxon-name-part></tp:taxon-name> (<tp:taxon-name><tp:taxon-name-part taxon-name-part-type="order">Diptera</tp:taxon-name-part></tp:taxon-name>: <tp:taxon-name><tp:taxon-name-part taxon-name-part-type="family">Pipunculidae</tp:taxon-name-part></tp:taxon-name>), with the description of three new species.</article-title><source>Zootaxa</source><volume>1030</volume>: <fpage>1</fpage>–<lpage>48</lpage>. <ext-link xlink:type="simple" ext-link-type="doi" xlink:href="10.11646/zootaxa.1030.1.1">https://doi.org/10.11646/zootaxa.1030.1.1</ext-link></mixed-citation></ref><ref id="B2"><mixed-citation xmlns:xlink="http://www.w3.org/1999/xlink" xlink:type="simple"><person-group><name name-style="western"><surname>Földvári</surname><given-names>M</given-names></name></person-group> (<year>2013</year>) Taxonomic revision of the Afrotropical species of the tribe <tp:taxon-name><tp:taxon-name-part taxon-name-part-type="tribe">Eudorylini</tp:taxon-name-part></tp:taxon-name> (<tp:taxon-name><tp:taxon-name-part taxon-name-part-type="order">Diptera</tp:taxon-name-part></tp:taxon-name>, <tp:taxon-name><tp:taxon-name-part taxon-name-part-type="family">Pipunculidae</tp:taxon-name-part></tp:taxon-name>). Zootaxa 3656, 1–121. <ext-link xlink:type="simple" ext-link-type="doi" xlink:href="10.11646/zootaxa.3656.1.1">https://doi.org/10.11646/zootaxa.3656.1.1</ext-link></mixed-citation></ref><ref id="B18"><mixed-citation xmlns:xlink="http://www.w3.org/1999/xlink" xlink:type="simple"><person-group><name name-style="western"><surname>Motamedinia</surname><given-names>B</given-names></name><name name-style="western"><surname>Mokhtari</surname><given-names>A</given-names></name><name name-style="western"><surname>Rakhshani</surname><given-names>E</given-names></name><name name-style="western"><surname>Gilasian</surname><given-names>E</given-names></name></person-group> (<year>2017a</year>) <article-title>Review of <tp:taxon-name><tp:taxon-name-part taxon-name-part-type="tribe">Eudorylini</tp:taxon-name-part></tp:taxon-name> (<tp:taxon-name><tp:taxon-name-part taxon-name-part-type="order">Diptera</tp:taxon-name-part></tp:taxon-name>, <tp:taxon-name><tp:taxon-name-part taxon-name-part-type="family">Pipunculidae</tp:taxon-name-part></tp:taxon-name>, <tp:taxon-name><tp:taxon-name-part taxon-name-part-type="subfamily">Pipunculinae</tp:taxon-name-part></tp:taxon-name>) from Iran with four new species records.</article-title><source>Journal of Insect Biodiversity and Systematics</source><volume>03</volume>(<issue>4</issue>): <fpage>335</fpage>–<lpage>346</lpage>.</mixed-citation></ref><ref id="B19"><mixed-citation xmlns:xlink="http://www.w3.org/1999/xlink" xlink:type="simple"><person-group><name name-style="western"><surname>Motamedinia</surname><given-names>B</given-names></name><name name-style="western"><surname>Kehlmaier</surname><given-names>C</given-names></name><name name-style="western"><surname>Mokhtari</surname><given-names>A</given-names></name><name name-style="western"><surname>Rakhshani</surname><given-names>E</given-names></name><name name-style="western"><surname>Gilasian</surname><given-names>E</given-names></name></person-group> (<year>2017b</year>) <article-title>Discovery of the genus <italic><tp:taxon-name><tp:taxon-name-part taxon-name-part-type="genus">Claraeola</tp:taxon-name-part></tp:taxon-name></italic> Aczél in Iran with the description of two new species (<tp:taxon-name><tp:taxon-name-part taxon-name-part-type="order">Diptera</tp:taxon-name-part></tp:taxon-name>: <tp:taxon-name><tp:taxon-name-part taxon-name-part-type="family">Pipunculidae</tp:taxon-name-part></tp:taxon-name>).</article-title><source>Zootaxa</source><volume>4227</volume>: <fpage>563</fpage>–<lpage>572</lpage>. <ext-link xlink:type="simple" ext-link-type="doi" xlink:href="10.11646/zootaxa.4227.4.6">https://doi.org/10.11646/zootaxa.4227.4.6</ext-link></mixed-citation></ref><ref id="B11"><mixed-citation xmlns:xlink="http://www.w3.org/1999/xlink" xlink:type="simple"><person-group><name name-style="western"><surname>Kehlmaier</surname><given-names>C</given-names></name><name name-style="western"><surname>Gibbs</surname><given-names>D</given-names></name><name name-style="western"><surname>Withers</surname><given-names>P</given-names></name></person-group> (<year>2019</year>) <article-title>New records of big-headed flies (<tp:taxon-name><tp:taxon-name-part taxon-name-part-type="order">Diptera</tp:taxon-name-part></tp:taxon-name>: <tp:taxon-name><tp:taxon-name-part taxon-name-part-type="family">Pipunculidae</tp:taxon-name-part></tp:taxon-name>) from the Mediterranean Basin.</article-title><source>Bonn zoological Bulletin</source><volume>68</volume>(<issue>1</issue>): <fpage>31</fpage>–<lpage>60</lpage>.</mixed-citation></ref></ref-list></tp:taxon-treatment>
