# Supplementary material for: Revision of Claraeola (Diptera, Pipunculidae) in the Middle East based on morphology and DNA barcodes
Source: Zookeys. 2019 Aug 29;873:85–111. doi: 10.3897/zookeys.873.36645 (PMC6728318; doi:10.3897/zookeys.873.36645)
Supplement: XML Treatment for Claraeola bousynterga [file zookeys.873.36645-treatment2.xml]

<!DOCTYPE tp:taxon-treatment
  PUBLIC "-//TaxonX//DTD Taxonomic Treatment Publishing DTD v0 20100105//EN" "tax-treatment-NSO.dtd">
<tp:taxon-treatment xmlns:tp="http://www.plazi.org/taxpub"><tp:treatment-meta><kwd-group><label>Taxon classification</label><kwd><named-content xmlns:xlink="http://www.w3.org/1999/xlink" content-type="kingdom">Animalia</named-content></kwd><kwd><named-content xmlns:xlink="http://www.w3.org/1999/xlink" content-type="order">Diptera</named-content></kwd><kwd><named-content xmlns:xlink="http://www.w3.org/1999/xlink" content-type="family">Pipunculidae</named-content></kwd></kwd-group><mixed-citation publication-type="journal"><person-group><name><surname>Motamedinia</surname><given-names>Behnam</given-names></name><name><surname>Skevington</surname><given-names>Jeffrey H.</given-names></name><name><surname>Kelso</surname><given-names>Scott</given-names></name></person-group><article-title>Revision of <italic><tp:taxon-name><tp:taxon-name-part taxon-name-part-type="genus" reg="Claraeola">Claraeola</tp:taxon-name-part></tp:taxon-name></italic> (<tp:taxon-name><tp:taxon-name-part taxon-name-part-type="order">Diptera</tp:taxon-name-part></tp:taxon-name>, <tp:taxon-name><tp:taxon-name-part taxon-name-part-type="family">Pipunculidae</tp:taxon-name-part></tp:taxon-name>) in the Middle East based on morphology and DNA barcodes</article-title><source>Zookeys</source><day>29</day><month>8</month><year>2019</year><volume>873</volume><fpage>85</fpage><lpage>111</lpage><pub-id pub-id-type="doi">10.3897/zookeys.873.36645</pub-id></mixed-citation></tp:treatment-meta><tp:nomenclature><tp:taxon-name><object-id xmlns:xlink="http://www.w3.org/1999/xlink" content-type="arpha" xlink:type="simple">876793D96C7756F491074BDB052EF0D5</object-id>
              <tp:taxon-name-part taxon-name-part-type="genus" reg="Claraeola">Claraeola</tp:taxon-name-part>
              <tp:taxon-name-part taxon-name-part-type="species" reg="bousynterga">bousynterga</tp:taxon-name-part>
              <object-id xmlns:xlink="http://www.w3.org/1999/xlink" content-type="zoobank" xlink:type="simple">http://zoobank.org/7AB2F6DF-3AFC-4B73-A142-0E0B3537DC68</object-id>
            </tp:taxon-name><tp:taxon-authority>Motamedinia &amp; Skevington</tp:taxon-authority><tp:taxon-status xmlns:xlink="http://www.w3.org/1999/xlink" xlink:type="simple">sp. nov.</tp:taxon-status><xref ref-type="fig" rid="F1">Figs 1</xref><xref ref-type="fig" rid="F8">, 8A</xref><xref ref-type="fig" rid="F9">, 9A</xref></tp:nomenclature><tp:treatment-sec sec-type="material" id="SECID0ES1AE"><title>Examined material.</title><p><bold><italic>Holotype.</italic></bold> IRAN • ♂; Sistan &amp; Balochestan, Saravan; <named-content xmlns:xlink="http://www.w3.org/1999/xlink" content-type="dwc:verbatimCoordinates" xlink:type="simple"><named-content content-type="geo-json" specific-use="{&#34;type&#34;:&#34;Point&#34;,&#34;coordinates&#34;:[62.283333,27.416667]}" id="NCID0EA2AE" xlink:type="simple">27°25'N, 62°17'E</named-content></named-content>; 8 Nov. 2016; F. Hamzavi leg.; pan trap; JSS51920; <abbrev xmlns:xlink="http://www.w3.org/1999/xlink" xlink:title="GenBank" id="ABBRID0EF2AE" xlink:type="simple">GB</abbrev>: MN182733; <named-content xmlns:xlink="http://www.w3.org/1999/xlink" content-type="dwc:institutional_code" xlink:type="simple">CNC</named-content>. <bold><italic>Paratypes.</italic></bold> IRAN • 1 ♂; same data as holotype; JSS51829; <abbrev xmlns:xlink="http://www.w3.org/1999/xlink" xlink:title="GenBank" id="ABBRID0ER2AE" xlink:type="simple">GB</abbrev>: MN182745; <named-content xmlns:xlink="http://www.w3.org/1999/xlink" content-type="dwc:institutional_code" xlink:type="simple">CNC</named-content> • 1 ♀; same data as holotype; 2 Sep. 2015; sweep net; JSS52173; <abbrev xmlns:xlink="http://www.w3.org/1999/xlink" xlink:title="GenBank" id="ABBRID0E12AE" xlink:type="simple">GB</abbrev>: MN182734; <named-content xmlns:xlink="http://www.w3.org/1999/xlink" content-type="dwc:institutional_code" xlink:type="simple">CNC</named-content>.</p></tp:treatment-sec><tp:treatment-sec sec-type="diagnosis" id="SECID0ED3AE"><title>Diagnosis.</title><p>Due to the shape of the surstyli, phallus and phallic guide, this species is related to the <italic><tp:taxon-name><tp:taxon-name-part taxon-name-part-type="genus" reg="Claraeola"/><tp:taxon-name-part taxon-name-part-type="species" reg="clavata">clavata</tp:taxon-name-part></tp:taxon-name></italic> species group: <italic><tp:taxon-name><tp:taxon-name-part taxon-name-part-type="genus" reg="Claraeola">C.</tp:taxon-name-part> <tp:taxon-name-part taxon-name-part-type="species" reg="discors">discors</tp:taxon-name-part></tp:taxon-name></italic> (Hardy, 1966), known from Nepal and partly illustrated by <xref ref-type="bibr" rid="B9">Kehlmaier (2005b)</xref>, <italic><tp:taxon-name><tp:taxon-name-part taxon-name-part-type="genus" reg="Claraeola">C.</tp:taxon-name-part> <tp:taxon-name-part taxon-name-part-type="species" reg="clavata">clavata</tp:taxon-name-part></tp:taxon-name></italic> (Becker, 1897), known from Europe and re-described by <xref ref-type="bibr" rid="B8">Kehlmaier (2005a)</xref>, <italic><tp:taxon-name><tp:taxon-name-part taxon-name-part-type="genus" reg="Claraeola">C.</tp:taxon-name-part> <tp:taxon-name-part taxon-name-part-type="species" reg="conjuncta">conjuncta</tp:taxon-name-part></tp:taxon-name></italic> (Collin, 1949), <italic><tp:taxon-name><tp:taxon-name-part taxon-name-part-type="genus" reg="Claraeola">C.</tp:taxon-name-part> <tp:taxon-name-part taxon-name-part-type="species" reg="khorshidae">khorshidae</tp:taxon-name-part></tp:taxon-name></italic> Motamedinia &amp; Kehlmaier, 2017 and <italic><tp:taxon-name><tp:taxon-name-part taxon-name-part-type="genus" reg="Claraeola">C.</tp:taxon-name-part> <tp:taxon-name-part taxon-name-part-type="species" reg="thekkadiensis">thekkadiensis</tp:taxon-name-part></tp:taxon-name></italic> (Kapoor, Grewal &amp; Sharma, 1987) comb. nov. It differs from these species by the shape of surstyli in lateral view being weakly bent, broad syntergosternite 8 and a large membranous area.</p></tp:treatment-sec><tp:treatment-sec sec-type="description" id="SECID0ES5AE"><title>Description.</title><p><bold>Male.</bold> Body length (excluding antennae): 4.2–4.3 mm (n = 2). <bold><italic>Head.</italic></bold> Scape, pedicel and arista dark brown, pedicel with a pair of short plus long upper and lower bristles, lower bristles longer than upper bristles, flagellum tapering and light brown pruinose (<abbrev xmlns:xlink="http://www.w3.org/1999/xlink" xlink:title="ratio of length of flagellum to its width" id="ABBRID0E45AE" xlink:type="simple">LF:WF</abbrev> = 2.2); arista with thickened base. Eyes meeting for a distance of 16 facets. Frons dark silver-gray pruinose. Vertex black, bearing an elevated slightly ocellar triangle. Occiput dark and gray pruinose with a row of long setae along posterior margin. <bold><italic>Thorax.</italic></bold> Postpronotal lobe dark, gray pruinose. Prescutum and scutum black with scattered long setae at anterior supra-alar area. Scutellum black with ca. 12 thin short setae along posterior margin (up to 0.05 mm). Subscutellum black, gray pruinose. Pleura dark brown <bold><italic>Wing.</italic></bold> Length: 3.5–3.8 mm. <abbrev xmlns:xlink="http://www.w3.org/1999/xlink" xlink:title="ratio of length of wing to maximum width of wing" id="ABBRID0EH6AE" xlink:type="simple">LW:MWW</abbrev> = 3.0. Wing almost entirely covered with microtrichia. Pterostigma dark-brown and complete. <abbrev xmlns:xlink="http://www.w3.org/1999/xlink" xlink:title="ratio of length of pterostigma to length of third costal segment" id="ABBRID0EL6AE" xlink:type="simple">LS:LTC</abbrev> = 1.0. <abbrev xmlns:xlink="http://www.w3.org/1999/xlink" xlink:title="ratio of length of third costal segment to length of fourth costal segment" id="ABBRID0EP6AE" xlink:type="simple">LTC:LFC</abbrev> = 1.5. Cross-vein r-m reaches dm shortly after one third of the cell’s length. M<sub>1</sub> strongly undulating in middle. Halter length: 0.7 mm, base and knob dark, stem narrowly white or dark. <bold><italic>Legs.</italic></bold> Coxae dark, gray pruinose. Mid coxa with two or three black anterior bristles. Trochanters partly gray pruinose, mid trochanter with two or three black anterior bristles, hind trochanter partly yellow with 4–6 brown anterior bristles. Femora dark with pale apices, gray pruinose with two or three wrinkled indentations at base. Mid and hind femora bearing two rows of dark anteroventral small spines in apical half. Tibiae gray pruinose, with two rows of short setae on anterior side and three rows on posterior. Hind tibia with two or three wrinkled indentations in middle without erect anteromedial setae. Tarsi yellowish at posterior margin but darkened with scattered dark setae at anterior margin. Pulvilli yellow. Claws brown with black tips. <bold><italic>Abdomen.</italic></bold> Ground color dark, tergite 1 silver-gray pruinose, with three or four dark lateral bristles (up to 0.1 mm). Tergites 2–5 posterolaterally gray pruinose, slightly extending onto dorsal surface along posterior margin, largest on tergite 5 where they extend onto dorsal surface, otherwise brown pruinose. Tergite 5 slightly longer than tergite 4 and almost symmetrical in dorsal view (<abbrev xmlns:xlink="http://www.w3.org/1999/xlink" xlink:title="ratio of length of tergites 3–5 to maximum width of tergite 5" id="ABBRID0E26AE" xlink:type="simple">LT35:WT5</abbrev> = 1.1, <abbrev xmlns:xlink="http://www.w3.org/1999/xlink" xlink:title="ratio of width of tergite 5 to its length" id="ABBRID0EAAAG" xlink:type="simple">WT5:LT5</abbrev> = 0.6, <abbrev xmlns:xlink="http://www.w3.org/1999/xlink" xlink:title="ratio of length of right margin of tergite 5 to length of its left margin" id="ABBRID0EEAAG" xlink:type="simple">T5R:T5L</abbrev> = 1.0). Sternites white-yellow laterally and brown with dark mid-line centrally, gray pruinose. Syntergosternite 8 enlarged, dark brown and gray pruinose without dorsal depression on side of right surstylus. <abbrev xmlns:xlink="http://www.w3.org/1999/xlink" xlink:title="ratio of length of tergites 3–5 to width of syntergosternite 8" id="ABBRID0EIAAG" xlink:type="simple">LT35:WS8</abbrev> = 2.5. Viewed laterally, longer than high (<abbrev xmlns:xlink="http://www.w3.org/1999/xlink" xlink:title="ratio of length syntergosternite 8 to its height" id="ABBRID0EMAAG" xlink:type="simple">LS8:HS8</abbrev> = 1.8). Membranous area large and roundish, more than one third of the width of syntergosternite 8. <bold><italic>Genitalia.</italic></bold> Genital capsule in dorsal view: epandrium and surstyli dark brown, inner side of both surstyli yellow, gray pruinose. Epandrium wider than long (<abbrev xmlns:xlink="http://www.w3.org/1999/xlink" xlink:title="ratio of maximum length of epandrium to its maximum width" id="ABBRID0ETAAG" xlink:type="simple">MLE:MWE</abbrev> = 0.53). Surstyli rather symmetrical. Left surstylus slightly smaller than right one, right surstylus with slightly broadened tip (Fig. <xref ref-type="fig" rid="F1">1A</xref>). Genital capsule in ventral view: subepandrial sclerite wide with scattered setae, gonopod medium sized with two projections in its middle, inner gonopod slightly higher than outer one (Fig. <xref ref-type="fig" rid="F1">1B</xref>). Genital capsule in lateral view: phallus straight, strong and long, with three short ejaculatory ducts, two of them bearing small teeth along their sides; both surstyli slightly narrowed in middle, right surstylus slightly larger than left surstylus (Fig. <xref ref-type="fig" rid="F1">1C, D</xref>). Phallic guide small, reaching base of surstyli. Epandrium without projecting lobe on either side. Genital capsule in dorsal view: surstyli rather rectangular, base and tips broadened (Fig. <xref ref-type="fig" rid="F1">1A</xref>).</p><fig id="F1" position="float" orientation="portrait"><object-id xmlns:xlink="http://www.w3.org/1999/xlink" content-type="doi" xlink:type="simple">10.3897/zookeys.873.36645.figure1</object-id><object-id xmlns:xlink="http://www.w3.org/1999/xlink" content-type="arpha" xlink:type="simple">A77B736783745710AC41CFC5F5FDB22B</object-id><label>Figure 1.</label><caption><p>Male genitalia of holotype <italic><tp:taxon-name><tp:taxon-name-part taxon-name-part-type="genus" reg="Claraeola">Claraeola</tp:taxon-name-part> <tp:taxon-name-part taxon-name-part-type="species" reg="bousynterga">bousynterga</tp:taxon-name-part></tp:taxon-name></italic> Motamedinia &amp; Skevington, sp. nov. <bold>A</bold> in dorsal view <bold>B</bold> in ventral view <bold>C, D</bold> in lateral view.</p></caption><graphic xmlns:xlink="http://www.w3.org/1999/xlink" xlink:href="zookeys-873-085-g001.jpg" position="float" orientation="portrait" xlink:type="simple" id="oo_328988.jpg"><uri content-type="original_file" xlink:type="simple">https://binary.pensoft.net/fig/328988</uri></graphic></fig><p><bold>Female.</bold> Body length (excluding antennae): 3.6mm (n = 1). Eyes separated. Frons gray pruinose. Occiput gray pruinose. Postpronotal lobe dark, yellow in upper margin, gray pruinose. Scutum black, gray pruinose with scattered setae at anterior supra-alar area. Wing length: 3.7 mm. <abbrev xmlns:xlink="http://www.w3.org/1999/xlink" xlink:title="ratio of length of wing to maximum width of wing" id="ABBRID0EJCAG" xlink:type="simple">LW:MWW</abbrev> = 2.4. Pterostigma light-brown and slightly complete (<abbrev xmlns:xlink="http://www.w3.org/1999/xlink" xlink:title="ratio of length of pterostigma to length of third costal segment" id="ABBRID0ENCAG" xlink:type="simple">LS:LTC</abbrev> = 0.98, <abbrev xmlns:xlink="http://www.w3.org/1999/xlink" xlink:title="ratio of length of third costal segment to length of fourth costal segment" id="ABBRID0ERCAG" xlink:type="simple">LTC:LFC</abbrev> = 0.9). Mid coxa with 3–5 black anterior bristles. Femora bearing two small ventral rows of dark peg-like spines in the apical third. Hind tibia without distinctly stronger bristly setae. Tergites 1–2 gray pruinose, tergites 3–5 posterolaterally gray pruinose, slightly extending onto dorsal surface along posterior margin, otherwise brown pruinose. <bold><italic>Ovipositor.</italic></bold> Viewed laterally: piercer long (LP = 0.7 mm), strongly curved upward and reaching sternite 2 (Fig. <xref ref-type="fig" rid="F8">8A</xref>). <abbrev xmlns:xlink="http://www.w3.org/1999/xlink" xlink:title="ratio of length of piercer to length of base" id="ABBRID0E3CAG" xlink:type="simple">LP:LB</abbrev>=2.3. <abbrev xmlns:xlink="http://www.w3.org/1999/xlink" xlink:title="ratio of length of distal part of piercer to length of its proximal part" id="ABBRID0EADAG" xlink:type="simple">LDP:LPP</abbrev> = 1.8.</p></tp:treatment-sec><tp:treatment-sec sec-type="etymology" id="SECID0EEDAG"><title>Etymology.</title><p>From prefix <italic>bou</italic> meaning large in Greek and <italic>synterg</italic> (syntergosternite 8), referring to a large syntergosternite 8.</p></tp:treatment-sec><tp:treatment-sec sec-type="distribution" id="SECID0EODAG"><title>Distribution.</title><p>Iran (Fig. <xref ref-type="fig" rid="F10">10</xref>).</p></tp:treatment-sec><tp:treatment-sec><!--Section generated to contain objects referenced in tp:taxon-treatment.--><fig id="F8" position="float" orientation="portrait"><object-id xmlns:xlink="http://www.w3.org/1999/xlink" content-type="doi" xlink:type="simple">10.3897/zookeys.873.36645.figure8</object-id><object-id xmlns:xlink="http://www.w3.org/1999/xlink" content-type="arpha" xlink:type="simple">00BC160B81A75106B1A0AD01F85B38E0</object-id><label>Figure 8.</label><caption><p>Ovipositor in lateral view <bold>A</bold><italic><tp:taxon-name><tp:taxon-name-part taxon-name-part-type="genus" reg="Claraeola">Claraeola</tp:taxon-name-part> <tp:taxon-name-part taxon-name-part-type="species" reg="bousynterga">bousynterga</tp:taxon-name-part></tp:taxon-name></italic> Motamedinia &amp; Skevington, sp. nov. <bold>B</bold><italic><tp:taxon-name><tp:taxon-name-part taxon-name-part-type="genus" reg="Claraeola">Claraeola</tp:taxon-name-part> <tp:taxon-name-part taxon-name-part-type="species" reg="khuzestanensis">khuzestanensis</tp:taxon-name-part></tp:taxon-name></italic> Motamedinia &amp; Skevington, sp. nov. <bold>C</bold><italic><tp:taxon-name><tp:taxon-name-part taxon-name-part-type="genus" reg="Claraeola">Claraeola</tp:taxon-name-part> <tp:taxon-name-part taxon-name-part-type="species" reg="parnianae">parnianae</tp:taxon-name-part></tp:taxon-name></italic> Motamedinia &amp; Kehlmaier. Scale bar: 0.1 mm (<bold>A–C</bold>).</p></caption><graphic xmlns:xlink="http://www.w3.org/1999/xlink" xlink:href="zookeys-873-085-g008.jpg" position="float" orientation="portrait" xlink:type="simple" id="oo_328995.jpg"><uri content-type="original_file" xlink:type="simple">https://binary.pensoft.net/fig/328995</uri></graphic></fig><fig id="F9" position="float" orientation="portrait"><object-id xmlns:xlink="http://www.w3.org/1999/xlink" content-type="doi" xlink:type="simple">10.3897/zookeys.873.36645.figure9</object-id><object-id xmlns:xlink="http://www.w3.org/1999/xlink" content-type="arpha" xlink:type="simple">631E79C197675B588E8BBBF138AE94E7</object-id><label>Figure 9.</label><caption><p>Male of <italic><tp:taxon-name><tp:taxon-name-part taxon-name-part-type="genus" reg="Claraeola">Claraeola</tp:taxon-name-part></tp:taxon-name></italic> species <bold>A</bold> paratype of <italic><tp:taxon-name><tp:taxon-name-part taxon-name-part-type="genus" reg="Claraeola">Claraeola</tp:taxon-name-part> <tp:taxon-name-part taxon-name-part-type="species" reg="bousynterga">bousynterga</tp:taxon-name-part></tp:taxon-name></italic> Motamedinia &amp; Skevington, sp. nov. in dorsal view <bold>B</bold> holotype of <italic><tp:taxon-name><tp:taxon-name-part taxon-name-part-type="genus" reg="Claraeola">Claraeola</tp:taxon-name-part> <tp:taxon-name-part taxon-name-part-type="species" reg="mantisphalliga">mantisphalliga</tp:taxon-name-part></tp:taxon-name></italic> Motamedinia &amp; Skevington, sp. nov. in lateral view <bold>C–D</bold><italic><tp:taxon-name><tp:taxon-name-part taxon-name-part-type="genus" reg="Claraeola">Claraeola</tp:taxon-name-part> <tp:taxon-name-part taxon-name-part-type="species" reg="halterata">halterata</tp:taxon-name-part></tp:taxon-name></italic> (Meigen) <bold>C</bold> abdominal tergites in dorsal view <bold>D</bold> habitus in lateral view <bold>E–F</bold> paratype of <italic><tp:taxon-name><tp:taxon-name-part taxon-name-part-type="genus" reg="Claraeola">Claraeola</tp:taxon-name-part> <tp:taxon-name-part taxon-name-part-type="species" reg="khuzestanensis">khuzestanensis</tp:taxon-name-part></tp:taxon-name></italic> Motamedinia &amp; Skevington, sp. nov. <bold>E</bold> legs in lateral view <bold>F</bold> habitus in dorsal view. Scale bar: 0.5 mm (<bold>A–F</bold>).</p></caption><graphic xmlns:xlink="http://www.w3.org/1999/xlink" xlink:href="zookeys-873-085-g009.jpg" position="float" orientation="portrait" xlink:type="simple" id="oo_328996.jpg"><uri content-type="original_file" xlink:type="simple">https://binary.pensoft.net/fig/328996</uri></graphic></fig><fig id="F10" position="float" orientation="portrait"><object-id xmlns:xlink="http://www.w3.org/1999/xlink" content-type="doi" xlink:type="simple">10.3897/zookeys.873.36645.figure10</object-id><object-id xmlns:xlink="http://www.w3.org/1999/xlink" content-type="arpha" xlink:type="simple">077E4032180E540B86F3D91341483F22</object-id><label>Figure 10.</label><caption><p><italic><tp:taxon-name><tp:taxon-name-part taxon-name-part-type="genus" reg="Claraeola">Claraeola</tp:taxon-name-part></tp:taxon-name></italic> species distribution in the Middle East.</p></caption><graphic xmlns:xlink="http://www.w3.org/1999/xlink" xlink:href="zookeys-873-085-g010.jpg" position="float" orientation="portrait" xlink:type="simple" id="oo_328997.jpg"><uri content-type="original_file" xlink:type="simple">https://binary.pensoft.net/fig/328997</uri></graphic></fig></tp:treatment-sec><ref-list><ref id="B9"><mixed-citation xmlns:xlink="http://www.w3.org/1999/xlink" xlink:type="simple"><person-group><name name-style="western"><surname>Kehlmaier</surname><given-names>C</given-names></name></person-group> (<year>2005b</year>) <article-title>Taxonomic studies on Palaearctic and Oriental <tp:taxon-name><tp:taxon-name-part taxon-name-part-type="tribe">Eudorylini</tp:taxon-name-part></tp:taxon-name> (<tp:taxon-name><tp:taxon-name-part taxon-name-part-type="order">Diptera</tp:taxon-name-part></tp:taxon-name>: <tp:taxon-name><tp:taxon-name-part taxon-name-part-type="family">Pipunculidae</tp:taxon-name-part></tp:taxon-name>), with the description of three new species.</article-title><source>Zootaxa</source><volume>1030</volume>: <fpage>1</fpage>–<lpage>48</lpage>. <ext-link xlink:type="simple" ext-link-type="doi" xlink:href="10.11646/zootaxa.1030.1.1">https://doi.org/10.11646/zootaxa.1030.1.1</ext-link></mixed-citation></ref><ref id="B8"><mixed-citation xmlns:xlink="http://www.w3.org/1999/xlink" xlink:type="simple"><person-group><name name-style="western"><surname>Kehlmaier</surname><given-names>C</given-names></name></person-group> (<year>2005a</year>) <article-title>Taxonomic revision of European <tp:taxon-name><tp:taxon-name-part taxon-name-part-type="tribe">Eudorylini</tp:taxon-name-part></tp:taxon-name> (<tp:taxon-name><tp:taxon-name-part taxon-name-part-type="class">Insecta</tp:taxon-name-part></tp:taxon-name>, <tp:taxon-name><tp:taxon-name-part taxon-name-part-type="order">Diptera</tp:taxon-name-part></tp:taxon-name>, <tp:taxon-name><tp:taxon-name-part taxon-name-part-type="family">Pipunculidae</tp:taxon-name-part></tp:taxon-name>).</article-title><source>Verhandlungen des Naturwissenschaftlichen Vereins in Hamburg, Neue Folge</source><volume>41</volume>: <fpage>45</fpage>–<lpage>353</lpage>.</mixed-citation></ref></ref-list></tp:taxon-treatment>
