# Supplementary material for: Revision of Claraeola (Diptera, Pipunculidae) in the Middle East based on morphology and DNA barcodes
Source: Zookeys. 2019 Aug 29;873:85–111. doi: 10.3897/zookeys.873.36645 (PMC6728318; doi:10.3897/zookeys.873.36645)
Supplement: XML Treatment for Claraeola halterata [file zookeys.873.36645-treatment4.xml]

<!DOCTYPE tp:taxon-treatment
  PUBLIC "-//TaxonX//DTD Taxonomic Treatment Publishing DTD v0 20100105//EN" "tax-treatment-NSO.dtd">
<tp:taxon-treatment xmlns:tp="http://www.plazi.org/taxpub"><tp:treatment-meta><kwd-group><label>Taxon classification</label><kwd><named-content xmlns:xlink="http://www.w3.org/1999/xlink" content-type="kingdom">Animalia</named-content></kwd><kwd><named-content xmlns:xlink="http://www.w3.org/1999/xlink" content-type="order">Diptera</named-content></kwd><kwd><named-content xmlns:xlink="http://www.w3.org/1999/xlink" content-type="family">Pipunculidae</named-content></kwd></kwd-group><mixed-citation publication-type="journal"><person-group><name><surname>Motamedinia</surname><given-names>Behnam</given-names></name><name><surname>Skevington</surname><given-names>Jeffrey H.</given-names></name><name><surname>Kelso</surname><given-names>Scott</given-names></name></person-group><article-title>Revision of <italic><tp:taxon-name><tp:taxon-name-part taxon-name-part-type="genus" reg="Claraeola">Claraeola</tp:taxon-name-part></tp:taxon-name></italic> (<tp:taxon-name><tp:taxon-name-part taxon-name-part-type="order">Diptera</tp:taxon-name-part></tp:taxon-name>, <tp:taxon-name><tp:taxon-name-part taxon-name-part-type="family">Pipunculidae</tp:taxon-name-part></tp:taxon-name>) in the Middle East based on morphology and DNA barcodes</article-title><source>Zookeys</source><day>29</day><month>8</month><year>2019</year><volume>873</volume><fpage>85</fpage><lpage>111</lpage><pub-id pub-id-type="doi">10.3897/zookeys.873.36645</pub-id></mixed-citation></tp:treatment-meta><tp:nomenclature><tp:taxon-name><object-id xmlns:xlink="http://www.w3.org/1999/xlink" content-type="arpha" xlink:type="simple">519A2D882DDA5B05B73D053DA8D4C704</object-id>
              <tp:taxon-name-part taxon-name-part-type="genus" reg="Claraeola">Claraeola</tp:taxon-name-part>
              <tp:taxon-name-part taxon-name-part-type="species" reg="halterata">halterata</tp:taxon-name-part>
            </tp:taxon-name><tp:taxon-authority>(Meigen, 1838)</tp:taxon-authority><xref ref-type="fig" rid="F3">Figs 3</xref><xref ref-type="fig" rid="F9">, 9C–D</xref><tp:nomenclature-citation-list><tp:nomenclature-citation><tp:taxon-name>
                  <tp:taxon-name-part taxon-name-part-type="genus" reg="Pipunculus">Pipunculus</tp:taxon-name-part> <tp:taxon-name-part taxon-name-part-type="species" reg="halteratus">halteratus</tp:taxon-name-part></tp:taxon-name><comment>Meigen 1838: 146.</comment></tp:nomenclature-citation></tp:nomenclature-citation-list></tp:nomenclature><tp:treatment-sec sec-type="material" id="SECID0EXLAG"><title>Examined material.</title><p>ISRAEL • 1♂; Har Hermon; 31°46'N, 34°37'E; 11 Jun. 2003; A. Freidberg leg.; JSS51645; <abbrev xmlns:xlink="http://www.w3.org/1999/xlink" xlink:title="GenBank" id="ABBRID0E4LAG" xlink:type="simple">GB</abbrev>: MN182742; <named-content xmlns:xlink="http://www.w3.org/1999/xlink" content-type="dwc:institutional_code" xlink:type="simple">TAU</named-content>.</p></tp:treatment-sec><tp:treatment-sec sec-type="diagnosis" id="SECID0EGMAG"><title>Diagnosis.</title><p>This species can be recognized by dark legs; surstyli in lateral view with dorsally humped base (Fig. <xref ref-type="fig" rid="F3">3D, E</xref>); large outer gonopod (Fig. <xref ref-type="fig" rid="F3">3B</xref>).</p></tp:treatment-sec><tp:treatment-sec sec-type="distribution" id="SECID0EUMAG"><title>Distribution.</title><p>Austria, Belgium, France (mainland), Germany, Great Britain, Hungary, Israel (Fig. <xref ref-type="fig" rid="F10">10</xref>), Latvia, Netherlands, Slovakia (<xref ref-type="bibr" rid="B8">Kehlmaier 2005a</xref>).</p></tp:treatment-sec><tp:treatment-sec sec-type="remarks" id="SECID0ECNAG"><title>Remarks.</title><p>Meigen (1838) described the species from Belgium. Due to the loss of all type material, <xref ref-type="bibr" rid="B8">Kehlmaier (2005a)</xref> designated a neotype and redescribed the species. The neotype is from Vernditch (southern England) and is deposited in The Natural History Museum, London (England). This species was examined by <xref ref-type="bibr" rid="B26">Skevington and Yeates (2001)</xref> for their phylogenetic study of <tp:taxon-name><tp:taxon-name-part taxon-name-part-type="tribe">Eudorylini</tp:taxon-name-part></tp:taxon-name>.</p><fig id="F3" position="float" orientation="portrait"><object-id xmlns:xlink="http://www.w3.org/1999/xlink" content-type="doi" xlink:type="simple">10.3897/zookeys.873.36645.figure3</object-id><object-id xmlns:xlink="http://www.w3.org/1999/xlink" content-type="arpha" xlink:type="simple">622ADDFC6FB355E2B195CF27FA3D7F7C</object-id><label>Figure 3.</label><caption><p>Male genitalia of <italic><tp:taxon-name><tp:taxon-name-part taxon-name-part-type="genus" reg="Claraeola">Claraeola</tp:taxon-name-part> <tp:taxon-name-part taxon-name-part-type="species" reg="halterata">halterata</tp:taxon-name-part></tp:taxon-name></italic> (Meigen) <bold>A</bold> in dorsal view <bold>B</bold> in ventral view <bold>C</bold> ejaculatory apodeme <bold>D, E</bold> in lateral view.</p></caption><graphic xmlns:xlink="http://www.w3.org/1999/xlink" xlink:href="zookeys-873-085-g003.jpg" position="float" orientation="portrait" xlink:type="simple" id="oo_328990.jpg"><uri content-type="original_file" xlink:type="simple">https://binary.pensoft.net/fig/328990</uri></graphic></fig></tp:treatment-sec><tp:treatment-sec><!--Section generated to contain objects referenced in tp:taxon-treatment.--><fig id="F9" position="float" orientation="portrait"><object-id xmlns:xlink="http://www.w3.org/1999/xlink" content-type="doi" xlink:type="simple">10.3897/zookeys.873.36645.figure9</object-id><object-id xmlns:xlink="http://www.w3.org/1999/xlink" content-type="arpha" xlink:type="simple">631E79C197675B588E8BBBF138AE94E7</object-id><label>Figure 9.</label><caption><p>Male of <italic><tp:taxon-name><tp:taxon-name-part taxon-name-part-type="genus" reg="Claraeola">Claraeola</tp:taxon-name-part></tp:taxon-name></italic> species <bold>A</bold> paratype of <italic><tp:taxon-name><tp:taxon-name-part taxon-name-part-type="genus" reg="Claraeola">Claraeola</tp:taxon-name-part> <tp:taxon-name-part taxon-name-part-type="species" reg="bousynterga">bousynterga</tp:taxon-name-part></tp:taxon-name></italic> Motamedinia &amp; Skevington, sp. nov. in dorsal view <bold>B</bold> holotype of <italic><tp:taxon-name><tp:taxon-name-part taxon-name-part-type="genus" reg="Claraeola">Claraeola</tp:taxon-name-part> <tp:taxon-name-part taxon-name-part-type="species" reg="mantisphalliga">mantisphalliga</tp:taxon-name-part></tp:taxon-name></italic> Motamedinia &amp; Skevington, sp. nov. in lateral view <bold>C–D</bold><italic><tp:taxon-name><tp:taxon-name-part taxon-name-part-type="genus" reg="Claraeola">Claraeola</tp:taxon-name-part> <tp:taxon-name-part taxon-name-part-type="species" reg="halterata">halterata</tp:taxon-name-part></tp:taxon-name></italic> (Meigen) <bold>C</bold> abdominal tergites in dorsal view <bold>D</bold> habitus in lateral view <bold>E–F</bold> paratype of <italic><tp:taxon-name><tp:taxon-name-part taxon-name-part-type="genus" reg="Claraeola">Claraeola</tp:taxon-name-part> <tp:taxon-name-part taxon-name-part-type="species" reg="khuzestanensis">khuzestanensis</tp:taxon-name-part></tp:taxon-name></italic> Motamedinia &amp; Skevington, sp. nov. <bold>E</bold> legs in lateral view <bold>F</bold> habitus in dorsal view. Scale bar: 0.5 mm (<bold>A–F</bold>).</p></caption><graphic xmlns:xlink="http://www.w3.org/1999/xlink" xlink:href="zookeys-873-085-g009.jpg" position="float" orientation="portrait" xlink:type="simple" id="oo_328996.jpg"><uri content-type="original_file" xlink:type="simple">https://binary.pensoft.net/fig/328996</uri></graphic></fig><fig id="F10" position="float" orientation="portrait"><object-id xmlns:xlink="http://www.w3.org/1999/xlink" content-type="doi" xlink:type="simple">10.3897/zookeys.873.36645.figure10</object-id><object-id xmlns:xlink="http://www.w3.org/1999/xlink" content-type="arpha" xlink:type="simple">077E4032180E540B86F3D91341483F22</object-id><label>Figure 10.</label><caption><p><italic><tp:taxon-name><tp:taxon-name-part taxon-name-part-type="genus" reg="Claraeola">Claraeola</tp:taxon-name-part></tp:taxon-name></italic> species distribution in the Middle East.</p></caption><graphic xmlns:xlink="http://www.w3.org/1999/xlink" xlink:href="zookeys-873-085-g010.jpg" position="float" orientation="portrait" xlink:type="simple" id="oo_328997.jpg"><uri content-type="original_file" xlink:type="simple">https://binary.pensoft.net/fig/328997</uri></graphic></fig></tp:treatment-sec><ref-list><ref id="B8"><mixed-citation xmlns:xlink="http://www.w3.org/1999/xlink" xlink:type="simple"><person-group><name name-style="western"><surname>Kehlmaier</surname><given-names>C</given-names></name></person-group> (<year>2005a</year>) <article-title>Taxonomic revision of European <tp:taxon-name><tp:taxon-name-part taxon-name-part-type="tribe">Eudorylini</tp:taxon-name-part></tp:taxon-name> (<tp:taxon-name><tp:taxon-name-part taxon-name-part-type="class">Insecta</tp:taxon-name-part></tp:taxon-name>, <tp:taxon-name><tp:taxon-name-part taxon-name-part-type="order">Diptera</tp:taxon-name-part></tp:taxon-name>, <tp:taxon-name><tp:taxon-name-part taxon-name-part-type="family">Pipunculidae</tp:taxon-name-part></tp:taxon-name>).</article-title><source>Verhandlungen des Naturwissenschaftlichen Vereins in Hamburg, Neue Folge</source><volume>41</volume>: <fpage>45</fpage>–<lpage>353</lpage>.</mixed-citation></ref><ref id="B26"><mixed-citation xmlns:xlink="http://www.w3.org/1999/xlink" xlink:type="simple"><person-group><name name-style="western"><surname>Skevington</surname><given-names>JH</given-names></name><name name-style="western"><surname>Yeates</surname><given-names>DK</given-names></name></person-group> (<year>2001</year>) <article-title>Phylogenetic classification of <tp:taxon-name><tp:taxon-name-part taxon-name-part-type="tribe">Eudorylini</tp:taxon-name-part></tp:taxon-name> (<tp:taxon-name><tp:taxon-name-part taxon-name-part-type="order">Diptera</tp:taxon-name-part></tp:taxon-name>: <tp:taxon-name><tp:taxon-name-part taxon-name-part-type="family">Pipunculidae</tp:taxon-name-part></tp:taxon-name>).</article-title><source>Systematic Entomology</source><volume>26</volume>: <fpage>421</fpage>–<lpage>452</lpage>. <ext-link xlink:type="simple" ext-link-type="doi" xlink:href="10.1046/j.0307-6970.2001.00160.x">https://doi.org/10.1046/j.0307-6970.2001.00160.x</ext-link></mixed-citation></ref></ref-list></tp:taxon-treatment>
