# Supplementary material for: Revision of Claraeola (Diptera, Pipunculidae) in the Middle East based on morphology and DNA barcodes
Source: Zookeys. 2019 Aug 29;873:85–111. doi: 10.3897/zookeys.873.36645 (PMC6728318; doi:10.3897/zookeys.873.36645)
Supplement: XML Treatment for Claraeola heidiae [file zookeys.873.36645-treatment5.xml]

<!DOCTYPE tp:taxon-treatment
  PUBLIC "-//TaxonX//DTD Taxonomic Treatment Publishing DTD v0 20100105//EN" "tax-treatment-NSO.dtd">
<tp:taxon-treatment xmlns:tp="http://www.plazi.org/taxpub"><tp:treatment-meta><kwd-group><label>Taxon classification</label><kwd><named-content xmlns:xlink="http://www.w3.org/1999/xlink" content-type="kingdom">Animalia</named-content></kwd><kwd><named-content xmlns:xlink="http://www.w3.org/1999/xlink" content-type="order">Diptera</named-content></kwd><kwd><named-content xmlns:xlink="http://www.w3.org/1999/xlink" content-type="family">Pipunculidae</named-content></kwd></kwd-group><mixed-citation publication-type="journal"><person-group><name><surname>Motamedinia</surname><given-names>Behnam</given-names></name><name><surname>Skevington</surname><given-names>Jeffrey H.</given-names></name><name><surname>Kelso</surname><given-names>Scott</given-names></name></person-group><article-title>Revision of <italic><tp:taxon-name><tp:taxon-name-part taxon-name-part-type="genus" reg="Claraeola">Claraeola</tp:taxon-name-part></tp:taxon-name></italic> (<tp:taxon-name><tp:taxon-name-part taxon-name-part-type="order">Diptera</tp:taxon-name-part></tp:taxon-name>, <tp:taxon-name><tp:taxon-name-part taxon-name-part-type="family">Pipunculidae</tp:taxon-name-part></tp:taxon-name>) in the Middle East based on morphology and DNA barcodes</article-title><source>Zookeys</source><day>29</day><month>8</month><year>2019</year><volume>873</volume><fpage>85</fpage><lpage>111</lpage><pub-id pub-id-type="doi">10.3897/zookeys.873.36645</pub-id></mixed-citation></tp:treatment-meta><tp:nomenclature><tp:taxon-name><object-id xmlns:xlink="http://www.w3.org/1999/xlink" content-type="arpha" xlink:type="simple">3D14FE87F41A52C5883C1D25CCBA9331</object-id>
              <tp:taxon-name-part taxon-name-part-type="genus" reg="Claraeola">Claraeola</tp:taxon-name-part>
              <tp:taxon-name-part taxon-name-part-type="species" reg="heidiae">heidiae</tp:taxon-name-part>
              <object-id xmlns:xlink="http://www.w3.org/1999/xlink" content-type="zoobank" xlink:type="simple">http://zoobank.org/F3D2A78C-082F-4EF3-BAAB-752978DDFF1E</object-id>
            </tp:taxon-name><tp:taxon-authority>Motamedinia &amp; Skevington</tp:taxon-authority><tp:taxon-status xmlns:xlink="http://www.w3.org/1999/xlink" xlink:type="simple">sp. nov.</tp:taxon-status><xref ref-type="fig" rid="F4">Fig. 4</xref></tp:nomenclature><tp:treatment-sec sec-type="material" id="SECID0ECQAG"><title>Examined material.</title><p><bold><italic>Holotype.</italic></bold> YEMEN • ♂; Manakhah; <named-content xmlns:xlink="http://www.w3.org/1999/xlink" content-type="dwc:verbatimCoordinates" xlink:type="simple"><named-content content-type="geo-json" specific-use="{&#34;type&#34;:&#34;Point&#34;,&#34;coordinates&#34;:[43.733333,15.066667]}" id="NCID0EQQAG" xlink:type="simple">15°04'N, 43°44'E</named-content></named-content>; 6 Jul.–21 Aug. 2002; Malaise trap; A. van Harten leg.; CD9078; <named-content xmlns:xlink="http://www.w3.org/1999/xlink" content-type="dwc:institutional_code" xlink:type="simple">CNC</named-content>. <bold><italic>Paratypes.</italic></bold> YEMEN • 1 ♂; same data as holotype; 24 Jun–4 Aug 2003; CD6823; <abbrev xmlns:xlink="http://www.w3.org/1999/xlink" xlink:title="GenBank" id="ABBRID0E4QAG" xlink:type="simple">GB</abbrev>: MN182744; <named-content xmlns:xlink="http://www.w3.org/1999/xlink" content-type="dwc:institutional_code" xlink:type="simple">CNC</named-content>.</p></tp:treatment-sec><tp:treatment-sec sec-type="diagnosis" id="SECID0EGRAG"><title>Diagnosis.</title><p>This species can be recognized by dark legs; lack of distinct mid-anterior hind tibial bristles and genitalic characters. Due to the shape of the inner male genitalia, it is closely related to <italic><tp:taxon-name><tp:taxon-name-part taxon-name-part-type="genus" reg="Claraeola">C.</tp:taxon-name-part> <tp:taxon-name-part taxon-name-part-type="species" reg="conjuncta">conjuncta</tp:taxon-name-part></tp:taxon-name></italic>, <italic><tp:taxon-name><tp:taxon-name-part taxon-name-part-type="genus" reg="Claraeola">C.</tp:taxon-name-part> <tp:taxon-name-part taxon-name-part-type="species" reg="discors">discors</tp:taxon-name-part></tp:taxon-name></italic>, and <italic><tp:taxon-name><tp:taxon-name-part taxon-name-part-type="genus" reg="Claraeola">C.</tp:taxon-name-part> <tp:taxon-name-part taxon-name-part-type="species" reg="mantisphalliga">mantisphalliga</tp:taxon-name-part></tp:taxon-name></italic> (<italic><tp:taxon-name><tp:taxon-name-part taxon-name-part-type="genus" reg="Claraeola"/><tp:taxon-name-part taxon-name-part-type="species" reg="clavata">clavata</tp:taxon-name-part></tp:taxon-name></italic> species group). It differs from these species by the shape of the surstyli which is straight in lateral view and a chitinized lobe in the right gonopod.</p></tp:treatment-sec><tp:treatment-sec sec-type="description" id="SECID0EXSAG"><title>Description.</title><p><bold>Male</bold>. Body length (excluding antennae) 3.1–3.3 mm. <bold><italic>Head.</italic></bold> Face dark, silver-gray pruinose. Scape, pedicel, flagellum, and arista dark. Pedicel with three to four dark upper and one long (longer than half of flagellum) and one shorter lower bristle. Flagellum pointed to short tapering (<abbrev xmlns:xlink="http://www.w3.org/1999/xlink" xlink:title="ratio of length of flagellum to its width" id="ABBRID0ECTAG" xlink:type="simple">LF:WF</abbrev> = 2.0–2.1) and gray pruinose. Eyes meeting for six or seven times diameter of ocellus. Frons dark, silver-gray pruinose with a weak median keel bearing a shining spot. Vertex dark, lacking pruinosity, bearing an elevated ocellar triangle. Occiput dark, gray pruinose, changing to brown in upper third. <bold><italic>Thorax.</italic></bold> Postpronotal lobe brown, gray pruinose and with two to three postpronotal short bristles along upper margin (up to 0.05 mm). Prescutum and scutum dark, predominantly gray-brown pruinose, with two uniseriate dorsocentral rows of dark bristles and longer supra-alar bristles. Scutellum dark, brown pruinose, with a fringe of 10–12 short dark bristles (0.05 mm). Subscutellum large with two gray pruinose patches laterally. <bold><italic>Wing.</italic></bold> Length: 3.0–3.2 mm. <abbrev xmlns:xlink="http://www.w3.org/1999/xlink" xlink:title="ratio of length of wing to maximum width of wing" id="ABBRID0EMTAG" xlink:type="simple">LW:MWW</abbrev> = 2.4. Wing with microtrichia. Pterostigma light brown and incomplete (<abbrev xmlns:xlink="http://www.w3.org/1999/xlink" xlink:title="ratio of length of pterostigma to length of third costal segment" id="ABBRID0EQTAG" xlink:type="simple">LS:LTC</abbrev> = 0.5). <abbrev xmlns:xlink="http://www.w3.org/1999/xlink" xlink:title="ratio of length of third costal segment to length of fourth costal segment" id="ABBRID0EUTAG" xlink:type="simple">LTC:LFC</abbrev> = 1.0. r-m reaches dm between basal third and half of the cell’s length. Halter Length: 0.3 mm. Base and knob dark brown, stem light brown. <bold><italic>Legs.</italic></bold> Coxae and trochanters brown, gray pruinose. Mid coxa and hind trochanter with two dark strong bristles on inner apical corner. Hind trochanter with six or seven small black bristles on inner apical corner. Femora dark brown, yellow at apex, with two ventral rows of dark, peg-like spines in apical half. Tibiae dark brown, narrowly pale at base and apices. Hind tibia with two or three wrinkled indentations mid-anteriorly without distinct bristles. Distitarsi brown covered with small black bristles and 1–3 long bristles at apex. Pulvilli slightly smaller than distitarsi. <bold><italic>Abdomen.</italic></bold> Ground color dark. Tergite 1 gray pruinose with five or six dark lateral bristles. Tergites 2–5 brown pruinose. Tergite 5 slightly longer than other tergites. Sternites 1–7 dark and pale in middle, gray pruinose. <abbrev xmlns:xlink="http://www.w3.org/1999/xlink" xlink:title="ratio of length of tergites 3–5 to width of syntergosternite 8" id="ABBRID0E5TAG" xlink:type="simple">LT35:WS8</abbrev> = 1.6. Syntergosternite 8 dark brown, gray pruinose, viewed laterally as long as high (<abbrev xmlns:xlink="http://www.w3.org/1999/xlink" xlink:title="ratio of length syntergosternite 8 to its height" id="ABBRID0ECUAG" xlink:type="simple">LS8:HS8</abbrev> = 1.0). Viewed caudally, membranous area of medium size and ovate. <bold><italic>Genitalia.</italic></bold> Genital capsule dorsal view: epandrium dark, gray pruinose and slightly wider than long (<abbrev xmlns:xlink="http://www.w3.org/1999/xlink" xlink:title="ratio of maximum length of epandrium to its maximum width" id="ABBRID0EJUAG" xlink:type="simple">MLE:MWE</abbrev> = 0.8–0.9). Surstyli brown, gray pruinose with somewhat longer bristles, symmetrical, ovate shape and elongated (Fig. <xref ref-type="fig" rid="F4">4A</xref>). Genital capsule ventral view: gonopods, similar in size, right one with small chitinized lobe and rather large (Fig. <xref ref-type="fig" rid="F4">4B</xref>). Genital capsule lateral view: surstyli slightly broadened apically (Fig. <xref ref-type="fig" rid="F4">4D, E</xref>). Phallus strong and straight, with three small ejaculatory ducts, two of them bearing one or two saw-like teeth along their sides (Fig. <xref ref-type="fig" rid="F4">4D, E</xref>). Phallic guide long, reaching middle of surstyli, with hooked tip (Fig. <xref ref-type="fig" rid="F4">4D, E</xref>). Ejaculatory apodeme nail-shaped with a bulbous middle (Fig. <xref ref-type="fig" rid="F4">4C</xref>).</p></tp:treatment-sec><tp:treatment-sec sec-type="etymology" id="SECID0EFVAG"><title>Etymology.</title><p>The name is selected in honor of Scott Kelso’s daughter for her interest in entomology.</p></tp:treatment-sec><tp:treatment-sec sec-type="distribution" id="SECID0EKVAG"><title>Distribution.</title><p>Yemen (Fig. <xref ref-type="fig" rid="F10">10</xref>).</p><fig id="F4" position="float" orientation="portrait"><object-id xmlns:xlink="http://www.w3.org/1999/xlink" content-type="doi" xlink:type="simple">10.3897/zookeys.873.36645.figure4</object-id><object-id xmlns:xlink="http://www.w3.org/1999/xlink" content-type="arpha" xlink:type="simple">247CB82AA7BD56F8A9EE2E3F856030C0</object-id><label>Figure 4.</label><caption><p>Male genitalia of paratype <italic><tp:taxon-name><tp:taxon-name-part taxon-name-part-type="genus" reg="Claraeola">Claraeola</tp:taxon-name-part> <tp:taxon-name-part taxon-name-part-type="species" reg="heidiae">heidiae</tp:taxon-name-part></tp:taxon-name></italic> Motamedinia &amp; Skevington, sp. nov. <bold>A</bold> in dorsal view <bold>B</bold> in ventral view <bold>C</bold> ejaculatory apodeme <bold>D, E</bold> in lateral view.</p></caption><graphic xmlns:xlink="http://www.w3.org/1999/xlink" xlink:href="zookeys-873-085-g004.jpg" position="float" orientation="portrait" xlink:type="simple" id="oo_328991.jpg"><uri content-type="original_file" xlink:type="simple">https://binary.pensoft.net/fig/328991</uri></graphic></fig></tp:treatment-sec><tp:treatment-sec><!--Section generated to contain objects referenced in tp:taxon-treatment.--><fig id="F10" position="float" orientation="portrait"><object-id xmlns:xlink="http://www.w3.org/1999/xlink" content-type="doi" xlink:type="simple">10.3897/zookeys.873.36645.figure10</object-id><object-id xmlns:xlink="http://www.w3.org/1999/xlink" content-type="arpha" xlink:type="simple">077E4032180E540B86F3D91341483F22</object-id><label>Figure 10.</label><caption><p><italic><tp:taxon-name><tp:taxon-name-part taxon-name-part-type="genus" reg="Claraeola">Claraeola</tp:taxon-name-part></tp:taxon-name></italic> species distribution in the Middle East.</p></caption><graphic xmlns:xlink="http://www.w3.org/1999/xlink" xlink:href="zookeys-873-085-g010.jpg" position="float" orientation="portrait" xlink:type="simple" id="oo_328997.jpg"><uri content-type="original_file" xlink:type="simple">https://binary.pensoft.net/fig/328997</uri></graphic></fig></tp:treatment-sec></tp:taxon-treatment>
