# Supplementary material for: Revision of Claraeola (Diptera, Pipunculidae) in the Middle East based on morphology and DNA barcodes
Source: Zookeys. 2019 Aug 29;873:85–111. doi: 10.3897/zookeys.873.36645 (PMC6728318; doi:10.3897/zookeys.873.36645)
Supplement: XML Treatment for Claraeola khorshidae [file zookeys.873.36645-treatment6.xml]

<!DOCTYPE tp:taxon-treatment
  PUBLIC "-//TaxonX//DTD Taxonomic Treatment Publishing DTD v0 20100105//EN" "tax-treatment-NSO.dtd">
<tp:taxon-treatment xmlns:tp="http://www.plazi.org/taxpub"><tp:treatment-meta><kwd-group><label>Taxon classification</label><kwd><named-content xmlns:xlink="http://www.w3.org/1999/xlink" content-type="kingdom">Animalia</named-content></kwd><kwd><named-content xmlns:xlink="http://www.w3.org/1999/xlink" content-type="order">Diptera</named-content></kwd><kwd><named-content xmlns:xlink="http://www.w3.org/1999/xlink" content-type="family">Pipunculidae</named-content></kwd></kwd-group><mixed-citation publication-type="journal"><person-group><name><surname>Motamedinia</surname><given-names>Behnam</given-names></name><name><surname>Skevington</surname><given-names>Jeffrey H.</given-names></name><name><surname>Kelso</surname><given-names>Scott</given-names></name></person-group><article-title>Revision of <italic><tp:taxon-name><tp:taxon-name-part taxon-name-part-type="genus" reg="Claraeola">Claraeola</tp:taxon-name-part></tp:taxon-name></italic> (<tp:taxon-name><tp:taxon-name-part taxon-name-part-type="order">Diptera</tp:taxon-name-part></tp:taxon-name>, <tp:taxon-name><tp:taxon-name-part taxon-name-part-type="family">Pipunculidae</tp:taxon-name-part></tp:taxon-name>) in the Middle East based on morphology and DNA barcodes</article-title><source>Zookeys</source><day>29</day><month>8</month><year>2019</year><volume>873</volume><fpage>85</fpage><lpage>111</lpage><pub-id pub-id-type="doi">10.3897/zookeys.873.36645</pub-id></mixed-citation></tp:treatment-meta><tp:nomenclature><tp:taxon-name><object-id xmlns:xlink="http://www.w3.org/1999/xlink" content-type="arpha" xlink:type="simple">06DB087AE9565D3991A7EBE060EE9C6B</object-id>
              <tp:taxon-name-part taxon-name-part-type="genus" reg="Claraeola">Claraeola</tp:taxon-name-part>
              <tp:taxon-name-part taxon-name-part-type="species" reg="khorshidae">khorshidae</tp:taxon-name-part>
            </tp:taxon-name><tp:taxon-authority>Motamedinia &amp; Kehlmaier, 2017</tp:taxon-authority><xref ref-type="fig" rid="F11">Fig. 11</xref></tp:nomenclature><tp:treatment-sec sec-type="material" id="SECID0E3XAG"><title>Examined material.</title><p><bold><italic>Holotype.</italic></bold> IRAN • ♂; Southern Khorasan province, Mohammadieh; <named-content xmlns:xlink="http://www.w3.org/1999/xlink" content-type="dwc:verbatimCoordinates" xlink:type="simple"><named-content content-type="geo-json" specific-use="{&#34;type&#34;:&#34;Point&#34;,&#34;coordinates&#34;:[59.016667,32.866667]}" id="NCID0EKYAG" xlink:type="simple">32°52'N, 59°01'E</named-content></named-content>; 1419 m; 26 Apr. 2015; Malaise trap; B. Motamedinia leg.; <abbrev xmlns:xlink="http://www.w3.org/1999/xlink" xlink:title="European Nucleotide Archive" id="ABBRID0EPYAG" xlink:type="simple">ENA</abbrev>: LT626248; <named-content xmlns:xlink="http://www.w3.org/1999/xlink" content-type="dwc:institutional_code" xlink:type="simple">HMIM</named-content>. <bold><italic>Paratypes.</italic></bold> IRAN • 2♂♂; same data as holotype; 23 Aug. 2015; <named-content xmlns:xlink="http://www.w3.org/1999/xlink" content-type="dwc:institutional_code" xlink:type="simple">HMIM</named-content> • 1♀; same data as holotype; 15 Apr. 2015; <abbrev xmlns:xlink="http://www.w3.org/1999/xlink" content-type="institution" xlink:title="Insect Taxonomy Research Department, Iranian Research Institute of Plant Protection, Tehran, Iran" id="ABBRID0EAZAG" xlink:type="simple">SMTD</abbrev>; <abbrev xmlns:xlink="http://www.w3.org/1999/xlink" xlink:title="European Nucleotide Archive" id="ABBRID0EFZAG" xlink:type="simple">ENA</abbrev>: LT626248 • 2♀♀; same data as holotype; 14 Jul. 2016; <named-content xmlns:xlink="http://www.w3.org/1999/xlink" content-type="dwc:institutional_code" xlink:type="simple">HMIM</named-content>.</p></tp:treatment-sec><tp:treatment-sec sec-type="diagnosis" id="SECID0EOZAG"><title>Diagnosis.</title><p>This species can be recognized by distinctly large gonopods, strong bent surstyli in lateral view, and long teeth on three ejaculatory ducts (Fig. <xref ref-type="fig" rid="F11">11A–G</xref>).</p></tp:treatment-sec><tp:treatment-sec sec-type="distribution" id="SECID0EYZAG"><title>Distribution.</title><p>Iran (<xref ref-type="bibr" rid="B19">Motamedinia et al. 2017b</xref>).</p></tp:treatment-sec><tp:treatment-sec sec-type="remarks" id="SECID0EC1AG"><title>Remarks.</title><p>This species was described by Motamedinia and Kehlmaier (2017) from the east of Iran.</p></tp:treatment-sec><tp:treatment-sec><!--Section generated to contain objects referenced in tp:taxon-treatment.--><fig id="F11" position="float" orientation="portrait"><object-id xmlns:xlink="http://www.w3.org/1999/xlink" content-type="doi" xlink:type="simple">10.3897/zookeys.873.36645.figure11</object-id><object-id xmlns:xlink="http://www.w3.org/1999/xlink" content-type="arpha" xlink:type="simple">CE864742C98D59DBB749297352946730</object-id><label>Figure 11.</label><caption><p>Terminalia of male (<bold>A–G</bold>) and female (<bold>H–I</bold>) of <italic><tp:taxon-name><tp:taxon-name-part taxon-name-part-type="genus" reg="Claraeola">Claraeola</tp:taxon-name-part> <tp:taxon-name-part taxon-name-part-type="species" reg="khorshidae">khorshidae</tp:taxon-name-part></tp:taxon-name></italic> Motamedinia &amp; Kehlmaier <bold>A</bold> phallic guide, gonopods and hypandrium in ventral view <bold>B</bold> distiphallus with ejaculatory ducts in lateral view <bold>C</bold> phallic guide in lateral view <bold>D</bold> ejaculatory apodeme <bold>E</bold> surstyli in dorsal view <bold>F</bold> left surstylus in lateral view <bold>G</bold> right surstylus in lateral view in ventral view <bold>H</bold> ovipositor in dorsal view <bold>I</bold> ovipositor in lateral view (plate reproduced with permission from copyright holder).</p></caption><graphic xmlns:xlink="http://www.w3.org/1999/xlink" xlink:href="zookeys-873-085-g011.jpg" position="float" orientation="portrait" xlink:type="simple" id="oo_328998.jpg"><uri content-type="original_file" xlink:type="simple">https://binary.pensoft.net/fig/328998</uri></graphic></fig></tp:treatment-sec><ref-list><ref id="B19"><mixed-citation xmlns:xlink="http://www.w3.org/1999/xlink" xlink:type="simple"><person-group><name name-style="western"><surname>Motamedinia</surname><given-names>B</given-names></name><name name-style="western"><surname>Kehlmaier</surname><given-names>C</given-names></name><name name-style="western"><surname>Mokhtari</surname><given-names>A</given-names></name><name name-style="western"><surname>Rakhshani</surname><given-names>E</given-names></name><name name-style="western"><surname>Gilasian</surname><given-names>E</given-names></name></person-group> (<year>2017b</year>) <article-title>Discovery of the genus <italic><tp:taxon-name><tp:taxon-name-part taxon-name-part-type="genus">Claraeola</tp:taxon-name-part></tp:taxon-name></italic> Aczél in Iran with the description of two new species (<tp:taxon-name><tp:taxon-name-part taxon-name-part-type="order">Diptera</tp:taxon-name-part></tp:taxon-name>: <tp:taxon-name><tp:taxon-name-part taxon-name-part-type="family">Pipunculidae</tp:taxon-name-part></tp:taxon-name>).</article-title><source>Zootaxa</source><volume>4227</volume>: <fpage>563</fpage>–<lpage>572</lpage>. <ext-link xlink:type="simple" ext-link-type="doi" xlink:href="10.11646/zootaxa.4227.4.6">https://doi.org/10.11646/zootaxa.4227.4.6</ext-link></mixed-citation></ref></ref-list></tp:taxon-treatment>
