# Supplementary material for: Revision of Claraeola (Diptera, Pipunculidae) in the Middle East based on morphology and DNA barcodes
Source: Zookeys. 2019 Aug 29;873:85–111. doi: 10.3897/zookeys.873.36645 (PMC6728318; doi:10.3897/zookeys.873.36645)
Supplement: XML Treatment for Claraeola khuzestanensis [file zookeys.873.36645-treatment7.xml]

<!DOCTYPE tp:taxon-treatment
  PUBLIC "-//TaxonX//DTD Taxonomic Treatment Publishing DTD v0 20100105//EN" "tax-treatment-NSO.dtd">
<tp:taxon-treatment xmlns:tp="http://www.plazi.org/taxpub"><tp:treatment-meta><kwd-group><label>Taxon classification</label><kwd><named-content xmlns:xlink="http://www.w3.org/1999/xlink" content-type="kingdom">Animalia</named-content></kwd><kwd><named-content xmlns:xlink="http://www.w3.org/1999/xlink" content-type="order">Diptera</named-content></kwd><kwd><named-content xmlns:xlink="http://www.w3.org/1999/xlink" content-type="family">Pipunculidae</named-content></kwd></kwd-group><mixed-citation publication-type="journal"><person-group><name><surname>Motamedinia</surname><given-names>Behnam</given-names></name><name><surname>Skevington</surname><given-names>Jeffrey H.</given-names></name><name><surname>Kelso</surname><given-names>Scott</given-names></name></person-group><article-title>Revision of <italic><tp:taxon-name><tp:taxon-name-part taxon-name-part-type="genus" reg="Claraeola">Claraeola</tp:taxon-name-part></tp:taxon-name></italic> (<tp:taxon-name><tp:taxon-name-part taxon-name-part-type="order">Diptera</tp:taxon-name-part></tp:taxon-name>, <tp:taxon-name><tp:taxon-name-part taxon-name-part-type="family">Pipunculidae</tp:taxon-name-part></tp:taxon-name>) in the Middle East based on morphology and DNA barcodes</article-title><source>Zookeys</source><day>29</day><month>8</month><year>2019</year><volume>873</volume><fpage>85</fpage><lpage>111</lpage><pub-id pub-id-type="doi">10.3897/zookeys.873.36645</pub-id></mixed-citation></tp:treatment-meta><tp:nomenclature><tp:taxon-name><object-id xmlns:xlink="http://www.w3.org/1999/xlink" content-type="arpha" xlink:type="simple">5FB4131F373C5C47817239E38DE819EF</object-id>
              <tp:taxon-name-part taxon-name-part-type="genus" reg="Claraeola">Claraeola</tp:taxon-name-part>
              <tp:taxon-name-part taxon-name-part-type="species" reg="khuzestanensis">khuzestanensis</tp:taxon-name-part>
              <object-id xmlns:xlink="http://www.w3.org/1999/xlink" content-type="zoobank" xlink:type="simple">http://zoobank.org/92df675d-fd91-493a-8a35-bc1390054e84</object-id>
            </tp:taxon-name><tp:taxon-authority>Motamedinia &amp; Skevington</tp:taxon-authority><tp:taxon-status xmlns:xlink="http://www.w3.org/1999/xlink" xlink:type="simple">sp. nov.</tp:taxon-status><xref ref-type="fig" rid="F5">Figs 5</xref><xref ref-type="fig" rid="F8">, 8B</xref><xref ref-type="fig" rid="F9">, 9E, F</xref></tp:nomenclature><tp:treatment-sec sec-type="material" id="SECID0E32AG"><title>Examined material.</title><p><bold><italic>Holotype.</italic></bold> IRAN • ♂; Khuzestan, Shush; <named-content xmlns:xlink="http://www.w3.org/1999/xlink" content-type="dwc:verbatimCoordinates" xlink:type="simple"><named-content content-type="geo-json" specific-use="{&#34;type&#34;:&#34;Point&#34;,&#34;coordinates&#34;:[48.433333,32.100000]}" id="NCID0EK3AG" xlink:type="simple">32°6'N, 48°26'E</named-content></named-content>; 68m; 11 Mar.–10 May 2015; M. Parchami-Araghi leg.; Malaise trap; JSS52300; <abbrev xmlns:xlink="http://www.w3.org/1999/xlink" xlink:title="GenBank" id="ABBRID0EP3AG" xlink:type="simple">GB</abbrev>: MN182737; <named-content xmlns:xlink="http://www.w3.org/1999/xlink" content-type="dwc:institutional_code" xlink:type="simple">CNC</named-content>. <bold><italic>Paratypes.</italic></bold> IRAN • 1 ♂; 11 Mar.–10 May 2015; E. Gilasian leg.; Malaise trap; JSS52299; <abbrev xmlns:xlink="http://www.w3.org/1999/xlink" xlink:title="GenBank" id="ABBRID0E23AG" xlink:type="simple">GB</abbrev>: 182741; <named-content xmlns:xlink="http://www.w3.org/1999/xlink" content-type="dwc:institutional_code" xlink:type="simple">HMIM</named-content> • 1 ♀; <named-content xmlns:xlink="http://www.w3.org/1999/xlink" content-type="dwc:verbatimCoordinates" xlink:type="simple"><named-content content-type="geo-json" specific-use="{&#34;type&#34;:&#34;Point&#34;,&#34;coordinates&#34;:[48.233333,32.066667]}" id="NCID0EH4AG" xlink:type="simple">32°4'N, 48°14'E</named-content></named-content>; same data as holotype; JSS52208; <abbrev xmlns:xlink="http://www.w3.org/1999/xlink" xlink:title="GenBank" id="ABBRID0EM4AG" xlink:type="simple">GB</abbrev>: MN182740; <named-content xmlns:xlink="http://www.w3.org/1999/xlink" content-type="dwc:institutional_code" xlink:type="simple">CNC</named-content> • 1 ♀; same data as holotype; 29 Mar.–31 Aug. 2013; JSS52188; <abbrev xmlns:xlink="http://www.w3.org/1999/xlink" xlink:title="GenBank" id="ABBRID0EV4AG" xlink:type="simple">GB</abbrev>: MN182743; <named-content xmlns:xlink="http://www.w3.org/1999/xlink" content-type="dwc:institutional_code" xlink:type="simple">CNC</named-content>.</p></tp:treatment-sec><tp:treatment-sec sec-type="diagnosis" id="SECID0E54AG"><title>Diagnosis.</title><p>This species is closely related to <italic><tp:taxon-name><tp:taxon-name-part taxon-name-part-type="genus" reg="Claraeola">C.</tp:taxon-name-part> <tp:taxon-name-part taxon-name-part-type="species" reg="parnianae">parnianae</tp:taxon-name-part></tp:taxon-name></italic> from southeast Iran, described by Motamedinia and Kehlmaier (2017). Both have a long, slender abdomen with narrow but distinct yellow markings on the abdominal tergites, erect anteromedial setae on mid and hind tibiae and a protruding membranous sheath associated with the ejaculatory ducts. It differs by the shape of surstyli in dorsal view and the structure of the membranous sheath, being trilobate at its apex in <italic><tp:taxon-name><tp:taxon-name-part taxon-name-part-type="genus" reg="Claraeola">C.</tp:taxon-name-part> <tp:taxon-name-part taxon-name-part-type="species" reg="parnianae">parnianae</tp:taxon-name-part></tp:taxon-name></italic> (Fig. <xref ref-type="fig" rid="F7">7A, C, D</xref>) It is also closely related to <italic><tp:taxon-name><tp:taxon-name-part taxon-name-part-type="genus" reg="Claraeola">C.</tp:taxon-name-part> <tp:taxon-name-part taxon-name-part-type="species" reg="oppleta">oppleta</tp:taxon-name-part></tp:taxon-name></italic> (Collin, 1941), recorded from Russia and North Korea and re-described by <xref ref-type="bibr" rid="B9">Kehlmaier (2005b)</xref>, and <italic><tp:taxon-name><tp:taxon-name-part taxon-name-part-type="genus" reg="Claraeola">C.</tp:taxon-name-part> <tp:taxon-name-part taxon-name-part-type="species" reg="alata">alata</tp:taxon-name-part></tp:taxon-name></italic> (Kozánek &amp; Kwon, 1991), described from North Korea by <xref ref-type="bibr" rid="B13">Kozánek and Kwon (1991)</xref>. It differs by the square shape of the surstyli in lateral view (Fig. <xref ref-type="fig" rid="F5">5D, E</xref>), the structure of the phallus with short spines and short membranous sheath without spines (Fig. <xref ref-type="fig" rid="F5">5E</xref>).</p><fig id="F5" position="float" orientation="portrait"><object-id xmlns:xlink="http://www.w3.org/1999/xlink" content-type="doi" xlink:type="simple">10.3897/zookeys.873.36645.figure5</object-id><object-id xmlns:xlink="http://www.w3.org/1999/xlink" content-type="arpha" xlink:type="simple">B002DF277B9356C8AC62DEFCBE78F768</object-id><label>Figure 5.</label><caption><p>Male genitalia of holotype <italic><tp:taxon-name><tp:taxon-name-part taxon-name-part-type="genus" reg="Claraeola">Claraeola</tp:taxon-name-part> <tp:taxon-name-part taxon-name-part-type="species" reg="khuzestanensis">khuzestanensis</tp:taxon-name-part></tp:taxon-name></italic> Motamedinia &amp; Skevington, sp. nov. <bold>A</bold> in dorsal view <bold>B</bold> in ventral view <bold>C</bold> ejaculatory apodeme <bold>D, E</bold> in lateral view.</p></caption><graphic xmlns:xlink="http://www.w3.org/1999/xlink" xlink:href="zookeys-873-085-g005.jpg" position="float" orientation="portrait" xlink:type="simple" id="oo_328992.jpg"><uri content-type="original_file" xlink:type="simple">https://binary.pensoft.net/fig/328992</uri></graphic></fig></tp:treatment-sec><tp:treatment-sec sec-type="description" id="SECID0EEBBG"><title>Description.</title><p><bold>Male</bold>. Body length (excluding antennae): 4.0–4.3 mm (n = 2). <bold><italic>Head.</italic></bold> Face gray pruinose. Scape dark, pedicel partly light brown with four short upper bristles and a long plus a single short lower bristle, flagellum and base of arista completely yellow; flagellum tapering and gray-white pruinose (<abbrev xmlns:xlink="http://www.w3.org/1999/xlink" xlink:title="ratio of length of flagellum to its width" id="ABBRID0EPBBG" xlink:type="simple">LF:WF</abbrev> = 3.6). Labellum yellow. Eyes meeting for a distance of 29 facets. Frons silver-gray pruinose. Vertex black, lacking pruinosity. Occiput dark and gray pruinose with scattered small dark bristles. <bold><italic>Thorax.</italic></bold> Postpronotal lobe light yellow, gray pruinose. Prescutum black but light brown at lateral margin. Scutum black, gray pruinose with scattered long setae at anterior supra-alar area. Scutellum yellow, with ca. 12 brown setae along posterior margin (up to 0.6 mm). Subscutellum dark, gray pruinose. Pleura dark brown but light brown on anepimeron. <bold><italic>Wing.</italic></bold> Length: 3.9–4.1 mm. <abbrev xmlns:xlink="http://www.w3.org/1999/xlink" xlink:title="ratio of length of wing to maximum width of wing" id="ABBRID0EZBBG" xlink:type="simple">LW:MWW</abbrev> = 3.1. Wing almost entirely covered with microtrichia. Pterostigma dark-brown and incomplete. <abbrev xmlns:xlink="http://www.w3.org/1999/xlink" xlink:title="ratio of length of pterostigma to length of third costal segment" id="ABBRID0E4BBG" xlink:type="simple">LS:LTC</abbrev> = 0.9. <abbrev xmlns:xlink="http://www.w3.org/1999/xlink" xlink:title="ratio of length of third costal segment to length of fourth costal segment" id="ABBRID0EBCBG" xlink:type="simple">LTC:LFC</abbrev> = 1.0. Cross-vein r-m reaches dm shortly after one third of the cell’s length. M<sub>1</sub> strongly undulating in middle. Halter length: 0.5 mm. Whitish, narrowly brown at base. <bold><italic>Legs.</italic></bold> Yellow but brown-yellow at coxae. Coxae gray pruinose. Mid coxa with two or three black anterior bristles. Trochanters partly gray pruinose. Femora gray pruinose. Mid and hind femora bearing two rows of dark, peg-like anteroventral spines in apical one third. Tibiae gray pruinose, with two rows of short setae on anterior and three rows on posterior side. Mid and hind tibiae bearing two or three wrinkled indentations in middle with erect anteromedial setae. Tarsi yellowish but distitarsi brown, with scattered dark setae at anterior margin. Claws white with black tips. <bold><italic>Abdomen.</italic></bold> Long and narrow, ground color dark, tergites 1–3 and partly 4 with two narrow posterolateral yellow spots. Tergite 1 gray pruinose, with three or four dark lateral bristles (up to 0.5 mm) and patch of brown setae. Tergites 1–5 with brown setae; tergite 5 posterolaterally gray pruinose. Tergite 5 slightly longer than tergite 4 and almost symmetrical in dorsal view (<abbrev xmlns:xlink="http://www.w3.org/1999/xlink" xlink:title="ratio of length of tergites 3–5 to maximum width of tergite 5" id="ABBRID0ENCBG" xlink:type="simple">LT35:WT5</abbrev> = 1.6, <abbrev xmlns:xlink="http://www.w3.org/1999/xlink" xlink:title="ratio of width of tergite 5 to its length" id="ABBRID0ERCBG" xlink:type="simple">WT5:LT5</abbrev> = 1.6, <abbrev xmlns:xlink="http://www.w3.org/1999/xlink" xlink:title="ratio of length of right margin of tergite 5 to length of its left margin" id="ABBRID0EVCBG" xlink:type="simple">T5R:T5L</abbrev> = 1.0). Sternites white-yellow laterally and brown with dark mid-line centrally, gray pruinose. Syntergosternite 8 dark, gray pruinose without dorsal depression on side of right surstylus. <abbrev xmlns:xlink="http://www.w3.org/1999/xlink" xlink:title="ratio of length of tergites 3–5 to width of syntergosternite 8" id="ABBRID0EZCBG" xlink:type="simple">LT35:WS8</abbrev> = 3.0. Viewed laterally, higher than long (<abbrev xmlns:xlink="http://www.w3.org/1999/xlink" xlink:title="ratio of length syntergosternite 8 to its height" id="ABBRID0E4CBG" xlink:type="simple">LS8:HS8</abbrev> = 0.7). Membranous area ovate in caudal view, small sized. <bold>Genitalia.</bold> Genital capsule in dorsal view: epandrium and surstyli light brown, gray pruinose. Epandrium wider than long (<abbrev xmlns:xlink="http://www.w3.org/1999/xlink" xlink:title="ratio of maximum length of epandrium to its maximum width" id="ABBRID0EDDBG" xlink:type="simple">MLE:MWE</abbrev> = 0.6). Surstyli asymmetrical, right larger than left one. Left surstylus rather rectangular. Right surstylus widened in middle (Fig. <xref ref-type="fig" rid="F5">5A</xref>). Genital capsule in ventral view: gonopods large and equal in height, humped at apices (Fig. <xref ref-type="fig" rid="F5">5B</xref>). Genital capsule in lateral view: epandrium without projecting lobe on either side. Surstyli with large projecting lobe on dorsal sides (Fig. <xref ref-type="fig" rid="F5">5D, E</xref>). Phallus straight, strong, with three short ejaculatory ducts covered with strong and small teeth and a protruding membranous sheath, hook-like at apex (Fig. <xref ref-type="fig" rid="F5">5D, E</xref>). Phallic guide strong, broaden before narrowed at apex. (Fig. <xref ref-type="fig" rid="F5">5D, E</xref>). Ejaculatory apodeme tube-like, symmetrical, with a bulb in its middle and fungiform at apex (Fig. <xref ref-type="fig" rid="F5">5C</xref>).</p><p><bold>Female</bold>. Body length (excluding antennae): 4.1–4.4 mm (n = 2). <bold><italic>Head.</italic></bold> Eyes separated, with enlarged frontal facets. Frons gray pruinose in lower half. Occiput gray pruinose. <bold><italic>Thorax.</italic></bold> Postpronotal lobe light yellow, gray pruinose with scattered yellow setae. Prescutum and scutum black, gray pruinose with scattered long setae at anterior supra-alar area with two uniseriate dorsocentral rows of hairs. <bold><italic>Wing.</italic></bold> Length: 3.8–3.9 mm. <abbrev xmlns:xlink="http://www.w3.org/1999/xlink" xlink:title="ratio of length of wing to maximum width of wing" id="ABBRID0EMEBG" xlink:type="simple">LW:MWW</abbrev> = 2.9. Pterostigma light-brown and slightly complete (<abbrev xmlns:xlink="http://www.w3.org/1999/xlink" xlink:title="ratio of length of pterostigma to length of third costal segment" id="ABBRID0EQEBG" xlink:type="simple">LS:LTC</abbrev> = 0.8, <abbrev xmlns:xlink="http://www.w3.org/1999/xlink" xlink:title="ratio of length of third costal segment to length of fourth costal segment" id="ABBRID0EUEBG" xlink:type="simple">LTC:LFC</abbrev> = 0.85). <bold><italic>Legs.</italic></bold> Yellow, mid coxa and hind trochanter with one or two black anterior bristles. All femora bearing two small ventral rows of dark peg-like spines in the apical third. Hind tibia with two or three wrinkled indentations in middle but without distinctly stronger bristly setae. Basal segment of hind tarsi broad with dense black and yellow bristles. Pulvilli longer than distitarsi. <bold><italic>Abdomen.</italic></bold> Tergites with small black bristles. Tergites 1–6 with two narrow posterolateral yellow spots with gray pruinosity. <bold><italic>Ovipositor.</italic></bold> Gray pruinose but dorsally with scattered long brown bristles. Viewed laterally: base of piercer curved, piercer slightly angled between proximal and distal part and longer than base (Fig. <xref ref-type="fig" rid="F8">8B</xref>). <abbrev xmlns:xlink="http://www.w3.org/1999/xlink" xlink:title="ratio of length of piercer to length of base" id="ABBRID0EFFBG" xlink:type="simple">LP:LB</abbrev> = 1.9. <abbrev xmlns:xlink="http://www.w3.org/1999/xlink" xlink:title="ratio of length of distal part of piercer to length of its proximal part" id="ABBRID0EJFBG" xlink:type="simple">LDP:LPP</abbrev> = 2.3.</p></tp:treatment-sec><tp:treatment-sec sec-type="etymology" id="SECID0ENFBG"><title>Etymology.</title><p>Named after Khuzestan, the province from where the holotype originated.</p></tp:treatment-sec><tp:treatment-sec sec-type="distribution" id="SECID0ESFBG"><title>Distribution.</title><p>Iran (Fig. <xref ref-type="fig" rid="F10">10</xref>).</p></tp:treatment-sec><tp:treatment-sec><!--Section generated to contain objects referenced in tp:taxon-treatment.--><fig id="F8" position="float" orientation="portrait"><object-id xmlns:xlink="http://www.w3.org/1999/xlink" content-type="doi" xlink:type="simple">10.3897/zookeys.873.36645.figure8</object-id><object-id xmlns:xlink="http://www.w3.org/1999/xlink" content-type="arpha" xlink:type="simple">00BC160B81A75106B1A0AD01F85B38E0</object-id><label>Figure 8.</label><caption><p>Ovipositor in lateral view <bold>A</bold><italic><tp:taxon-name><tp:taxon-name-part taxon-name-part-type="genus" reg="Claraeola">Claraeola</tp:taxon-name-part> <tp:taxon-name-part taxon-name-part-type="species" reg="bousynterga">bousynterga</tp:taxon-name-part></tp:taxon-name></italic> Motamedinia &amp; Skevington, sp. nov. <bold>B</bold><italic><tp:taxon-name><tp:taxon-name-part taxon-name-part-type="genus" reg="Claraeola">Claraeola</tp:taxon-name-part> <tp:taxon-name-part taxon-name-part-type="species" reg="khuzestanensis">khuzestanensis</tp:taxon-name-part></tp:taxon-name></italic> Motamedinia &amp; Skevington, sp. nov. <bold>C</bold><italic><tp:taxon-name><tp:taxon-name-part taxon-name-part-type="genus" reg="Claraeola">Claraeola</tp:taxon-name-part> <tp:taxon-name-part taxon-name-part-type="species" reg="parnianae">parnianae</tp:taxon-name-part></tp:taxon-name></italic> Motamedinia &amp; Kehlmaier. Scale bar: 0.1 mm (<bold>A–C</bold>).</p></caption><graphic xmlns:xlink="http://www.w3.org/1999/xlink" xlink:href="zookeys-873-085-g008.jpg" position="float" orientation="portrait" xlink:type="simple" id="oo_328995.jpg"><uri content-type="original_file" xlink:type="simple">https://binary.pensoft.net/fig/328995</uri></graphic></fig><fig id="F9" position="float" orientation="portrait"><object-id xmlns:xlink="http://www.w3.org/1999/xlink" content-type="doi" xlink:type="simple">10.3897/zookeys.873.36645.figure9</object-id><object-id xmlns:xlink="http://www.w3.org/1999/xlink" content-type="arpha" xlink:type="simple">631E79C197675B588E8BBBF138AE94E7</object-id><label>Figure 9.</label><caption><p>Male of <italic><tp:taxon-name><tp:taxon-name-part taxon-name-part-type="genus" reg="Claraeola">Claraeola</tp:taxon-name-part></tp:taxon-name></italic> species <bold>A</bold> paratype of <italic><tp:taxon-name><tp:taxon-name-part taxon-name-part-type="genus" reg="Claraeola">Claraeola</tp:taxon-name-part> <tp:taxon-name-part taxon-name-part-type="species" reg="bousynterga">bousynterga</tp:taxon-name-part></tp:taxon-name></italic> Motamedinia &amp; Skevington, sp. nov. in dorsal view <bold>B</bold> holotype of <italic><tp:taxon-name><tp:taxon-name-part taxon-name-part-type="genus" reg="Claraeola">Claraeola</tp:taxon-name-part> <tp:taxon-name-part taxon-name-part-type="species" reg="mantisphalliga">mantisphalliga</tp:taxon-name-part></tp:taxon-name></italic> Motamedinia &amp; Skevington, sp. nov. in lateral view <bold>C–D</bold><italic><tp:taxon-name><tp:taxon-name-part taxon-name-part-type="genus" reg="Claraeola">Claraeola</tp:taxon-name-part> <tp:taxon-name-part taxon-name-part-type="species" reg="halterata">halterata</tp:taxon-name-part></tp:taxon-name></italic> (Meigen) <bold>C</bold> abdominal tergites in dorsal view <bold>D</bold> habitus in lateral view <bold>E–F</bold> paratype of <italic><tp:taxon-name><tp:taxon-name-part taxon-name-part-type="genus" reg="Claraeola">Claraeola</tp:taxon-name-part> <tp:taxon-name-part taxon-name-part-type="species" reg="khuzestanensis">khuzestanensis</tp:taxon-name-part></tp:taxon-name></italic> Motamedinia &amp; Skevington, sp. nov. <bold>E</bold> legs in lateral view <bold>F</bold> habitus in dorsal view. Scale bar: 0.5 mm (<bold>A–F</bold>).</p></caption><graphic xmlns:xlink="http://www.w3.org/1999/xlink" xlink:href="zookeys-873-085-g009.jpg" position="float" orientation="portrait" xlink:type="simple" id="oo_328996.jpg"><uri content-type="original_file" xlink:type="simple">https://binary.pensoft.net/fig/328996</uri></graphic></fig><fig id="F7" position="float" orientation="portrait"><object-id xmlns:xlink="http://www.w3.org/1999/xlink" content-type="doi" xlink:type="simple">10.3897/zookeys.873.36645.figure7</object-id><object-id xmlns:xlink="http://www.w3.org/1999/xlink" content-type="arpha" xlink:type="simple">677F6CC7C7D559CE8896C3EA646EF14E</object-id><label>Figure 7.</label><caption><p>Male genitalia of <italic><tp:taxon-name><tp:taxon-name-part taxon-name-part-type="genus" reg="Claraeola">Claraeola</tp:taxon-name-part> <tp:taxon-name-part taxon-name-part-type="species" reg="parnianae">parnianae</tp:taxon-name-part></tp:taxon-name></italic> Motamedinia &amp; Kehlmaier <bold>A</bold> in dorsal view <bold>B</bold> in ventral view <bold>C</bold> ejaculatory apodeme <bold>D, E</bold> in lateral view.</p></caption><graphic xmlns:xlink="http://www.w3.org/1999/xlink" xlink:href="zookeys-873-085-g007.jpg" position="float" orientation="portrait" xlink:type="simple" id="oo_328994.jpg"><uri content-type="original_file" xlink:type="simple">https://binary.pensoft.net/fig/328994</uri></graphic></fig><fig id="F10" position="float" orientation="portrait"><object-id xmlns:xlink="http://www.w3.org/1999/xlink" content-type="doi" xlink:type="simple">10.3897/zookeys.873.36645.figure10</object-id><object-id xmlns:xlink="http://www.w3.org/1999/xlink" content-type="arpha" xlink:type="simple">077E4032180E540B86F3D91341483F22</object-id><label>Figure 10.</label><caption><p><italic><tp:taxon-name><tp:taxon-name-part taxon-name-part-type="genus" reg="Claraeola">Claraeola</tp:taxon-name-part></tp:taxon-name></italic> species distribution in the Middle East.</p></caption><graphic xmlns:xlink="http://www.w3.org/1999/xlink" xlink:href="zookeys-873-085-g010.jpg" position="float" orientation="portrait" xlink:type="simple" id="oo_328997.jpg"><uri content-type="original_file" xlink:type="simple">https://binary.pensoft.net/fig/328997</uri></graphic></fig></tp:treatment-sec><ref-list><ref id="B9"><mixed-citation xmlns:xlink="http://www.w3.org/1999/xlink" xlink:type="simple"><person-group><name name-style="western"><surname>Kehlmaier</surname><given-names>C</given-names></name></person-group> (<year>2005b</year>) <article-title>Taxonomic studies on Palaearctic and Oriental <tp:taxon-name><tp:taxon-name-part taxon-name-part-type="tribe">Eudorylini</tp:taxon-name-part></tp:taxon-name> (<tp:taxon-name><tp:taxon-name-part taxon-name-part-type="order">Diptera</tp:taxon-name-part></tp:taxon-name>: <tp:taxon-name><tp:taxon-name-part taxon-name-part-type="family">Pipunculidae</tp:taxon-name-part></tp:taxon-name>), with the description of three new species.</article-title><source>Zootaxa</source><volume>1030</volume>: <fpage>1</fpage>–<lpage>48</lpage>. <ext-link xlink:type="simple" ext-link-type="doi" xlink:href="10.11646/zootaxa.1030.1.1">https://doi.org/10.11646/zootaxa.1030.1.1</ext-link></mixed-citation></ref><ref id="B13"><mixed-citation xmlns:xlink="http://www.w3.org/1999/xlink" xlink:type="simple"><person-group><name name-style="western"><surname>Kozánek</surname><given-names>M</given-names></name><name name-style="western"><surname>Kwon</surname><given-names>YJ</given-names></name></person-group> (<year>1991</year>) <article-title>Classification of the Family <tp:taxon-name><tp:taxon-name-part taxon-name-part-type="family">Pipunculidae</tp:taxon-name-part></tp:taxon-name> from Korea (<tp:taxon-name><tp:taxon-name-part taxon-name-part-type="order">Diptera</tp:taxon-name-part></tp:taxon-name>) Part I. On the genus <italic><tp:taxon-name><tp:taxon-name-part taxon-name-part-type="genus">Moriparia</tp:taxon-name-part></tp:taxon-name></italic> gen.nov. from North Korea.</article-title><source><tp:taxon-name><tp:taxon-name-part taxon-name-part-type="class">Insecta</tp:taxon-name-part></tp:taxon-name> Koreana</source><volume>8</volume>: <fpage>76</fpage>–<lpage>84</lpage>.</mixed-citation></ref></ref-list></tp:taxon-treatment>
