# Supplementary material for: Revision of Claraeola (Diptera, Pipunculidae) in the Middle East based on morphology and DNA barcodes
Source: Zookeys. 2019 Aug 29;873:85–111. doi: 10.3897/zookeys.873.36645 (PMC6728318; doi:10.3897/zookeys.873.36645)
Supplement: XML Treatment for Claraeola mantisphalliga [file zookeys.873.36645-treatment8.xml]

<!DOCTYPE tp:taxon-treatment
  PUBLIC "-//TaxonX//DTD Taxonomic Treatment Publishing DTD v0 20100105//EN" "tax-treatment-NSO.dtd">
<tp:taxon-treatment xmlns:tp="http://www.plazi.org/taxpub"><tp:treatment-meta><kwd-group><label>Taxon classification</label><kwd><named-content xmlns:xlink="http://www.w3.org/1999/xlink" content-type="kingdom">Animalia</named-content></kwd><kwd><named-content xmlns:xlink="http://www.w3.org/1999/xlink" content-type="order">Diptera</named-content></kwd><kwd><named-content xmlns:xlink="http://www.w3.org/1999/xlink" content-type="family">Pipunculidae</named-content></kwd></kwd-group><mixed-citation publication-type="journal"><person-group><name><surname>Motamedinia</surname><given-names>Behnam</given-names></name><name><surname>Skevington</surname><given-names>Jeffrey H.</given-names></name><name><surname>Kelso</surname><given-names>Scott</given-names></name></person-group><article-title>Revision of <italic><tp:taxon-name><tp:taxon-name-part taxon-name-part-type="genus" reg="Claraeola">Claraeola</tp:taxon-name-part></tp:taxon-name></italic> (<tp:taxon-name><tp:taxon-name-part taxon-name-part-type="order">Diptera</tp:taxon-name-part></tp:taxon-name>, <tp:taxon-name><tp:taxon-name-part taxon-name-part-type="family">Pipunculidae</tp:taxon-name-part></tp:taxon-name>) in the Middle East based on morphology and DNA barcodes</article-title><source>Zookeys</source><day>29</day><month>8</month><year>2019</year><volume>873</volume><fpage>85</fpage><lpage>111</lpage><pub-id pub-id-type="doi">10.3897/zookeys.873.36645</pub-id></mixed-citation></tp:treatment-meta><tp:nomenclature><tp:taxon-name><object-id xmlns:xlink="http://www.w3.org/1999/xlink" content-type="arpha" xlink:type="simple">DF2CF760D4FF58ABAE39F75F24C87433</object-id>
              <tp:taxon-name-part taxon-name-part-type="genus" reg="Claraeola">Claraeola</tp:taxon-name-part>
              <tp:taxon-name-part taxon-name-part-type="species" reg="mantisphalliga">mantisphalliga</tp:taxon-name-part>
              <object-id xmlns:xlink="http://www.w3.org/1999/xlink" content-type="zoobank" xlink:type="simple">http://zoobank.org/64EB602E-60BF-4FF6-B62B-AF28029234BD</object-id>
            </tp:taxon-name><tp:taxon-authority>Motamedinia &amp; Skevington</tp:taxon-authority><tp:taxon-status xmlns:xlink="http://www.w3.org/1999/xlink" xlink:type="simple">sp. nov.</tp:taxon-status><xref ref-type="fig" rid="F6">Figs 6</xref><xref ref-type="fig" rid="F9">, 9B</xref></tp:nomenclature><tp:treatment-sec sec-type="material" id="SECID0ENHBG"><title>Examined material.</title><p><bold><italic>Holotype.</italic></bold> YEMEN • ♂; Seyun; <named-content xmlns:xlink="http://www.w3.org/1999/xlink" content-type="dwc:verbatimCoordinates" xlink:type="simple"><named-content content-type="geo-json" specific-use="{&#34;type&#34;:&#34;Point&#34;,&#34;coordinates&#34;:[48.800000,15.950000]}" id="NCID0E2HBG" xlink:type="simple">15°57'N, 48°48'E</named-content></named-content>; 20–22 Aug. 2002; light trap; A. van Harten leg.; CD9071; <named-content xmlns:xlink="http://www.w3.org/1999/xlink" content-type="dwc:institutional_code" xlink:type="simple">CNC</named-content>. <bold><italic>Paratypes.</italic></bold> YEMEN • 2 ♂♂; same data as holotype; Oct.–Nov. 2002; CD9090; CD9091; <named-content xmlns:xlink="http://www.w3.org/1999/xlink" content-type="dwc:institutional_code" xlink:type="simple">CNC</named-content>.</p></tp:treatment-sec><tp:treatment-sec sec-type="diagnosis" id="SECID0ENIBG"><title>Diagnosis.</title><p>This species can be recognized by yellow legs, hind tibia with a wrinkled indentation mid-anteriorly bearing one distinctly stronger bristle and each gonopod with six to seven strong bristles on inner side. It is closely related to <italic><tp:taxon-name><tp:taxon-name-part taxon-name-part-type="genus" reg="Claraeola">C.</tp:taxon-name-part> <tp:taxon-name-part taxon-name-part-type="species" reg="conjuncta">conjuncta</tp:taxon-name-part></tp:taxon-name></italic> and <italic><tp:taxon-name><tp:taxon-name-part taxon-name-part-type="genus" reg="Claraeola">C.</tp:taxon-name-part> <tp:taxon-name-part taxon-name-part-type="species" reg="thekkadiensis">thekkadiensis</tp:taxon-name-part></tp:taxon-name></italic> (<italic><tp:taxon-name><tp:taxon-name-part taxon-name-part-type="genus" reg="Claraeola"/><tp:taxon-name-part taxon-name-part-type="species" reg="clavata">clavata</tp:taxon-name-part></tp:taxon-name></italic> species group). It differs by the shape of surstyli in lateral view and the specific shape of the phallic guide with two projecting lobes on either side in ventral view.</p></tp:treatment-sec><tp:treatment-sec sec-type="description" id="SECID0ETJBG"><title>Description.</title><p><bold>Male</bold>. Body length (excluding antennae) 3.7–3.8 mm (n = 3). <bold><italic>Head.</italic></bold> Face dark, silver-gray pruinose. Scape dark. Pedicel brown, with four dark upper and two lower bristles (the long one is longer than half of flagellum). Flagellum light brown, pointed to tapering (<abbrev xmlns:xlink="http://www.w3.org/1999/xlink" xlink:title="ratio of length of flagellum to its width" id="ABBRID0E5JBG" xlink:type="simple">LF:WF</abbrev> = 2.0–2.1) and gray pruinose. Arista dark. Eyes meeting for 11 to 12 times diameter of ocellus. Frons dark, silver-gray pruinose. Vertex dark, lacking pruinosity, bearing an elevated ocellar triangle. Occiput dark, gray pruinose with scattered dark and small bristles. <bold><italic>Thorax.</italic></bold> Postpronotal lobe pale, gray pruinose and with three to four postpronotal bristles along upper margin (up to 0.08 mm). Prescutum and scutum dark, predominantly gray pruinose, only dorsocentrally with some brown pruinosity to various extents, with two uniseriate dorsocentral rows of brown bristles and longer supra-alar bristles. Scutellum dark, gray pruinose, with a fringe of 11–13 short dark bristles (up to 0.05 mm). Subscutellum large with two patches of brown-gray pruinose laterally. <bold><italic>Wing.</italic></bold> Length: 3.0–3.2 mm. <abbrev xmlns:xlink="http://www.w3.org/1999/xlink" xlink:title="ratio of length of wing to maximum width of wing" id="ABBRID0EIKBG" xlink:type="simple">LW:MWW</abbrev> = 2.4. Wing with microtrichia. Pterostigma brown and complete (<abbrev xmlns:xlink="http://www.w3.org/1999/xlink" xlink:title="ratio of length of pterostigma to length of third costal segment" id="ABBRID0EMKBG" xlink:type="simple">LS:LTC</abbrev> = 1.0; <abbrev xmlns:xlink="http://www.w3.org/1999/xlink" xlink:title="ratio of length of third costal segment to length of fourth costal segment" id="ABBRID0EQKBG" xlink:type="simple">LTC:LFC</abbrev> = 1). r-m reaches dm between basal third and half of the cell’s length. Halter Length: 0.5 mm and yellow. <bold><italic>Legs.</italic></bold> Light brown. Coxae and trochanters gray pruinose. Mid coxa and hind trochanter with one or two dark bristles on inner apical corner. All femora with two ventral rows of dark peg-like spines in apical half. Hind tibia with a wrinkled indentation mid-anteriorly bearing one distinctly stronger bristle. Distitarsi brown covered with small black bristles and three long bristles at apex. Pulvilli slightly longer than distitarsi. <bold><italic>Abdomen.</italic></bold> Ground color dark. Tergite 1 gray pruinose with four to five dark lateral bristles. Tergite 2 gray pruinose. Tergites 3–5 laterally gray pruinose, extending onto dorsal surface along posterior margin and largely meeting, otherwise brown pruinose. Sternites 1–7 brown and dark in middle, gray pruinose. <abbrev xmlns:xlink="http://www.w3.org/1999/xlink" xlink:title="ratio of length of tergites 3–5 to width of syntergosternite 8" id="ABBRID0E1KBG" xlink:type="simple">LT35:WS8</abbrev> = 2.3. Syntergosternite 8 dark, gray pruinose, viewed laterally as long as high (<abbrev xmlns:xlink="http://www.w3.org/1999/xlink" xlink:title="ratio of length syntergosternite 8 to its height" id="ABBRID0E5KBG" xlink:type="simple">LS8:HS8</abbrev> = 1.0). Viewed caudally, membranous area of medium size, somewhat ovate. <bold><italic>Genitalia.</italic></bold> Genital capsule dorsal view: epandrium light brown, gray pruinose and slightly wider than long (<abbrev xmlns:xlink="http://www.w3.org/1999/xlink" xlink:title="ratio of maximum length of epandrium to its maximum width" id="ABBRID0EFLBG" xlink:type="simple">MLE:MWE</abbrev> = 0.8–0.9). Surstyli somewhat pale, gray pruinose, symmetrical, slightly bow-shaped and enlarged separation at base (Fig. <xref ref-type="fig" rid="F6">6A</xref>). Genital capsule ventral view: gonopods equal, rather large, each with six or seven strong bristles on inner side (Fig. <xref ref-type="fig" rid="F6">6B</xref>). Genital capsule lateral view: phallus with a strong and straight base, with three small ejaculatory ducts, two of them bearing two or three saw-like small teeth along their side (Fig. <xref ref-type="fig" rid="F6">6D, E</xref>). Phallic guide long and broad, especially at apex with two projecting lobes on either side with hooked tip (Fig. <xref ref-type="fig" rid="F6">6D, E</xref>). Epandrium with small projecting lobe on either side. Surstyli broadened apically (Fig. <xref ref-type="fig" rid="F6">6D, E</xref>). Ejaculatory apodeme nail-shaped with a bulbous middle (Fig. <xref ref-type="fig" rid="F6">6C</xref>).</p><fig id="F6" position="float" orientation="portrait"><object-id xmlns:xlink="http://www.w3.org/1999/xlink" content-type="doi" xlink:type="simple">10.3897/zookeys.873.36645.figure6</object-id><object-id xmlns:xlink="http://www.w3.org/1999/xlink" content-type="arpha" xlink:type="simple">17B120A09D16596A88C71DA6C57F130C</object-id><label>Figure 6.</label><caption><p>Male genitalia of holotype <italic><tp:taxon-name><tp:taxon-name-part taxon-name-part-type="genus" reg="Claraeola">Claraeola</tp:taxon-name-part> <tp:taxon-name-part taxon-name-part-type="species" reg="mantisphalliga">mantisphalliga</tp:taxon-name-part></tp:taxon-name></italic> Motamedinia &amp; Skevington, sp. nov. <bold>A</bold> in dorsal view <bold>B</bold> in ventral view <bold>C</bold> ejaculatory apodeme <bold>D, E</bold> in lateral view.</p></caption><graphic xmlns:xlink="http://www.w3.org/1999/xlink" xlink:href="zookeys-873-085-g006.jpg" position="float" orientation="portrait" xlink:type="simple" id="oo_328993.jpg"><uri content-type="original_file" xlink:type="simple">https://binary.pensoft.net/fig/328993</uri></graphic></fig></tp:treatment-sec><tp:treatment-sec sec-type="etymology" id="SECID0EBNBG"><title>Etymology.</title><p>From <italic>mantis</italic> (common name of <tp:taxon-name><tp:taxon-name-part taxon-name-part-type="family">Mantidae</tp:taxon-name-part></tp:taxon-name> family) and <italic>phalliga</italic> (phallic guide), referring to the similarity between the shape of the phallic guide and a mantis in ventral view.</p></tp:treatment-sec><tp:treatment-sec sec-type="distribution" id="SECID0EQNBG"><title>Distribution.</title><p>Yemen (Fig. <xref ref-type="fig" rid="F10">10</xref>).</p></tp:treatment-sec><tp:treatment-sec><!--Section generated to contain objects referenced in tp:taxon-treatment.--><fig id="F9" position="float" orientation="portrait"><object-id xmlns:xlink="http://www.w3.org/1999/xlink" content-type="doi" xlink:type="simple">10.3897/zookeys.873.36645.figure9</object-id><object-id xmlns:xlink="http://www.w3.org/1999/xlink" content-type="arpha" xlink:type="simple">631E79C197675B588E8BBBF138AE94E7</object-id><label>Figure 9.</label><caption><p>Male of <italic><tp:taxon-name><tp:taxon-name-part taxon-name-part-type="genus" reg="Claraeola">Claraeola</tp:taxon-name-part></tp:taxon-name></italic> species <bold>A</bold> paratype of <italic><tp:taxon-name><tp:taxon-name-part taxon-name-part-type="genus" reg="Claraeola">Claraeola</tp:taxon-name-part> <tp:taxon-name-part taxon-name-part-type="species" reg="bousynterga">bousynterga</tp:taxon-name-part></tp:taxon-name></italic> Motamedinia &amp; Skevington, sp. nov. in dorsal view <bold>B</bold> holotype of <italic><tp:taxon-name><tp:taxon-name-part taxon-name-part-type="genus" reg="Claraeola">Claraeola</tp:taxon-name-part> <tp:taxon-name-part taxon-name-part-type="species" reg="mantisphalliga">mantisphalliga</tp:taxon-name-part></tp:taxon-name></italic> Motamedinia &amp; Skevington, sp. nov. in lateral view <bold>C–D</bold><italic><tp:taxon-name><tp:taxon-name-part taxon-name-part-type="genus" reg="Claraeola">Claraeola</tp:taxon-name-part> <tp:taxon-name-part taxon-name-part-type="species" reg="halterata">halterata</tp:taxon-name-part></tp:taxon-name></italic> (Meigen) <bold>C</bold> abdominal tergites in dorsal view <bold>D</bold> habitus in lateral view <bold>E–F</bold> paratype of <italic><tp:taxon-name><tp:taxon-name-part taxon-name-part-type="genus" reg="Claraeola">Claraeola</tp:taxon-name-part> <tp:taxon-name-part taxon-name-part-type="species" reg="khuzestanensis">khuzestanensis</tp:taxon-name-part></tp:taxon-name></italic> Motamedinia &amp; Skevington, sp. nov. <bold>E</bold> legs in lateral view <bold>F</bold> habitus in dorsal view. Scale bar: 0.5 mm (<bold>A–F</bold>).</p></caption><graphic xmlns:xlink="http://www.w3.org/1999/xlink" xlink:href="zookeys-873-085-g009.jpg" position="float" orientation="portrait" xlink:type="simple" id="oo_328996.jpg"><uri content-type="original_file" xlink:type="simple">https://binary.pensoft.net/fig/328996</uri></graphic></fig><fig id="F10" position="float" orientation="portrait"><object-id xmlns:xlink="http://www.w3.org/1999/xlink" content-type="doi" xlink:type="simple">10.3897/zookeys.873.36645.figure10</object-id><object-id xmlns:xlink="http://www.w3.org/1999/xlink" content-type="arpha" xlink:type="simple">077E4032180E540B86F3D91341483F22</object-id><label>Figure 10.</label><caption><p><italic><tp:taxon-name><tp:taxon-name-part taxon-name-part-type="genus" reg="Claraeola">Claraeola</tp:taxon-name-part></tp:taxon-name></italic> species distribution in the Middle East.</p></caption><graphic xmlns:xlink="http://www.w3.org/1999/xlink" xlink:href="zookeys-873-085-g010.jpg" position="float" orientation="portrait" xlink:type="simple" id="oo_328997.jpg"><uri content-type="original_file" xlink:type="simple">https://binary.pensoft.net/fig/328997</uri></graphic></fig></tp:treatment-sec></tp:taxon-treatment>
