# Supplementary material for: Revision of Claraeola (Diptera, Pipunculidae) in the Middle East based on morphology and DNA barcodes
Source: Zookeys. 2019 Aug 29;873:85–111. doi: 10.3897/zookeys.873.36645 (PMC6728318; doi:10.3897/zookeys.873.36645)
Supplement: XML Treatment for Claraeola parnianae [file zookeys.873.36645-treatment9.xml]

<!DOCTYPE tp:taxon-treatment
  PUBLIC "-//TaxonX//DTD Taxonomic Treatment Publishing DTD v0 20100105//EN" "tax-treatment-NSO.dtd">
<tp:taxon-treatment xmlns:tp="http://www.plazi.org/taxpub"><tp:treatment-meta><kwd-group><label>Taxon classification</label><kwd><named-content xmlns:xlink="http://www.w3.org/1999/xlink" content-type="kingdom">Animalia</named-content></kwd><kwd><named-content xmlns:xlink="http://www.w3.org/1999/xlink" content-type="order">Diptera</named-content></kwd><kwd><named-content xmlns:xlink="http://www.w3.org/1999/xlink" content-type="family">Pipunculidae</named-content></kwd></kwd-group><mixed-citation publication-type="journal"><person-group><name><surname>Motamedinia</surname><given-names>Behnam</given-names></name><name><surname>Skevington</surname><given-names>Jeffrey H.</given-names></name><name><surname>Kelso</surname><given-names>Scott</given-names></name></person-group><article-title>Revision of <italic><tp:taxon-name><tp:taxon-name-part taxon-name-part-type="genus" reg="Claraeola">Claraeola</tp:taxon-name-part></tp:taxon-name></italic> (<tp:taxon-name><tp:taxon-name-part taxon-name-part-type="order">Diptera</tp:taxon-name-part></tp:taxon-name>, <tp:taxon-name><tp:taxon-name-part taxon-name-part-type="family">Pipunculidae</tp:taxon-name-part></tp:taxon-name>) in the Middle East based on morphology and DNA barcodes</article-title><source>Zookeys</source><day>29</day><month>8</month><year>2019</year><volume>873</volume><fpage>85</fpage><lpage>111</lpage><pub-id pub-id-type="doi">10.3897/zookeys.873.36645</pub-id></mixed-citation></tp:treatment-meta><tp:nomenclature><tp:taxon-name><object-id xmlns:xlink="http://www.w3.org/1999/xlink" content-type="arpha" xlink:type="simple">DDA1E598206253A4AB67115BDC0E5467</object-id>
              <tp:taxon-name-part taxon-name-part-type="genus" reg="Claraeola">Claraeola</tp:taxon-name-part>
              <tp:taxon-name-part taxon-name-part-type="species" reg="parnianae">parnianae</tp:taxon-name-part>
            </tp:taxon-name><tp:taxon-authority>Motamedinia &amp; Kehlmaier, 2017</tp:taxon-authority><xref ref-type="fig" rid="F7">Figs 7</xref><xref ref-type="fig" rid="F8">, 8C</xref></tp:nomenclature><tp:treatment-sec sec-type="material" id="SECID0EGPBG"><title>Examined material.</title><p>IRAN • 3♂♂; Sistan &amp; Balochestan, Zabol, Sadesistan; <named-content xmlns:xlink="http://www.w3.org/1999/xlink" content-type="dwc:verbatimCoordinates" xlink:type="simple"><named-content content-type="geo-json" specific-use="{&#34;type&#34;:&#34;Point&#34;,&#34;coordinates&#34;:[61.433333,31.083333]}" id="NCID0EPPBG" xlink:type="simple">31°5'N, 61°26'E</named-content></named-content>; 485m; 14 Apr. 2015; H. Derafshan leg.; Malaise trap; JSS51911; <abbrev xmlns:xlink="http://www.w3.org/1999/xlink" xlink:title="GenBank" id="ABBRID0EUPBG" xlink:type="simple">GB</abbrev>: MN182735; JSS51912, JSS51913 • 1♀; JSS51910; <abbrev xmlns:xlink="http://www.w3.org/1999/xlink" xlink:title="GenBank" id="ABBRID0EYPBG" xlink:type="simple">GB</abbrev>: MN182736; all <named-content xmlns:xlink="http://www.w3.org/1999/xlink" content-type="dwc:institutional_code" xlink:type="simple">CNC</named-content>.</p></tp:treatment-sec><tp:treatment-sec sec-type="diagnosis" id="SECID0EBQBG"><title>Diagnosis.</title><p>This species stands closely to <italic><tp:taxon-name><tp:taxon-name-part taxon-name-part-type="genus" reg="Claraeola">C.</tp:taxon-name-part> <tp:taxon-name-part taxon-name-part-type="species" reg="oppleta">oppleta</tp:taxon-name-part></tp:taxon-name></italic> (Collin) and <italic><tp:taxon-name><tp:taxon-name-part taxon-name-part-type="genus" reg="Claraeola">C.</tp:taxon-name-part> <tp:taxon-name-part taxon-name-part-type="species" reg="alata">alata</tp:taxon-name-part></tp:taxon-name></italic> (Kozánek &amp; Kwon). It can be identified by the narrow but distinct yellow markings on the abdominal tergites; erect anteromedial setae on hind tibia; the lateral shape of the surstyli and the trilobate structure of membranous sheath at its apex (Fig. <xref ref-type="fig" rid="F7">7</xref>; <xref ref-type="bibr" rid="B19">Motamedinia et al. 2017b</xref>: fig. 3B).</p></tp:treatment-sec><tp:treatment-sec sec-type="distribution" id="SECID0EFRBG"><title>Distribution.</title><p>Iran (Fig. <xref ref-type="fig" rid="F10">10</xref>) (<xref ref-type="bibr" rid="B19">Motamedinia et al. 2017b</xref>).</p></tp:treatment-sec><tp:treatment-sec sec-type="remarks" id="SECID0ETRBG"><title>Remarks.</title><p>This species was described by Motamedinia and Kehlmaier (2017) from southeast Iran.</p><fig id="F7" position="float" orientation="portrait"><object-id xmlns:xlink="http://www.w3.org/1999/xlink" content-type="doi" xlink:type="simple">10.3897/zookeys.873.36645.figure7</object-id><object-id xmlns:xlink="http://www.w3.org/1999/xlink" content-type="arpha" xlink:type="simple">677F6CC7C7D559CE8896C3EA646EF14E</object-id><label>Figure 7.</label><caption><p>Male genitalia of <italic><tp:taxon-name><tp:taxon-name-part taxon-name-part-type="genus" reg="Claraeola">Claraeola</tp:taxon-name-part> <tp:taxon-name-part taxon-name-part-type="species" reg="parnianae">parnianae</tp:taxon-name-part></tp:taxon-name></italic> Motamedinia &amp; Kehlmaier <bold>A</bold> in dorsal view <bold>B</bold> in ventral view <bold>C</bold> ejaculatory apodeme <bold>D, E</bold> in lateral view.</p></caption><graphic xmlns:xlink="http://www.w3.org/1999/xlink" xlink:href="zookeys-873-085-g007.jpg" position="float" orientation="portrait" xlink:type="simple" id="oo_328994.jpg"><uri content-type="original_file" xlink:type="simple">https://binary.pensoft.net/fig/328994</uri></graphic></fig><fig id="F8" position="float" orientation="portrait"><object-id xmlns:xlink="http://www.w3.org/1999/xlink" content-type="doi" xlink:type="simple">10.3897/zookeys.873.36645.figure8</object-id><object-id xmlns:xlink="http://www.w3.org/1999/xlink" content-type="arpha" xlink:type="simple">00BC160B81A75106B1A0AD01F85B38E0</object-id><label>Figure 8.</label><caption><p>Ovipositor in lateral view <bold>A</bold><italic><tp:taxon-name><tp:taxon-name-part taxon-name-part-type="genus" reg="Claraeola">Claraeola</tp:taxon-name-part> <tp:taxon-name-part taxon-name-part-type="species" reg="bousynterga">bousynterga</tp:taxon-name-part></tp:taxon-name></italic> Motamedinia &amp; Skevington, sp. nov. <bold>B</bold><italic><tp:taxon-name><tp:taxon-name-part taxon-name-part-type="genus" reg="Claraeola">Claraeola</tp:taxon-name-part> <tp:taxon-name-part taxon-name-part-type="species" reg="khuzestanensis">khuzestanensis</tp:taxon-name-part></tp:taxon-name></italic> Motamedinia &amp; Skevington, sp. nov. <bold>C</bold><italic><tp:taxon-name><tp:taxon-name-part taxon-name-part-type="genus" reg="Claraeola">Claraeola</tp:taxon-name-part> <tp:taxon-name-part taxon-name-part-type="species" reg="parnianae">parnianae</tp:taxon-name-part></tp:taxon-name></italic> Motamedinia &amp; Kehlmaier. Scale bar: 0.1 mm (<bold>A–C</bold>).</p></caption><graphic xmlns:xlink="http://www.w3.org/1999/xlink" xlink:href="zookeys-873-085-g008.jpg" position="float" orientation="portrait" xlink:type="simple" id="oo_328995.jpg"><uri content-type="original_file" xlink:type="simple">https://binary.pensoft.net/fig/328995</uri></graphic></fig></tp:treatment-sec><tp:treatment-sec><!--Section generated to contain objects referenced in tp:taxon-treatment.--><fig id="F10" position="float" orientation="portrait"><object-id xmlns:xlink="http://www.w3.org/1999/xlink" content-type="doi" xlink:type="simple">10.3897/zookeys.873.36645.figure10</object-id><object-id xmlns:xlink="http://www.w3.org/1999/xlink" content-type="arpha" xlink:type="simple">077E4032180E540B86F3D91341483F22</object-id><label>Figure 10.</label><caption><p><italic><tp:taxon-name><tp:taxon-name-part taxon-name-part-type="genus" reg="Claraeola">Claraeola</tp:taxon-name-part></tp:taxon-name></italic> species distribution in the Middle East.</p></caption><graphic xmlns:xlink="http://www.w3.org/1999/xlink" xlink:href="zookeys-873-085-g010.jpg" position="float" orientation="portrait" xlink:type="simple" id="oo_328997.jpg"><uri content-type="original_file" xlink:type="simple">https://binary.pensoft.net/fig/328997</uri></graphic></fig></tp:treatment-sec><ref-list><ref id="B19"><mixed-citation xmlns:xlink="http://www.w3.org/1999/xlink" xlink:type="simple"><person-group><name name-style="western"><surname>Motamedinia</surname><given-names>B</given-names></name><name name-style="western"><surname>Kehlmaier</surname><given-names>C</given-names></name><name name-style="western"><surname>Mokhtari</surname><given-names>A</given-names></name><name name-style="western"><surname>Rakhshani</surname><given-names>E</given-names></name><name name-style="western"><surname>Gilasian</surname><given-names>E</given-names></name></person-group> (<year>2017b</year>) <article-title>Discovery of the genus <italic><tp:taxon-name><tp:taxon-name-part taxon-name-part-type="genus">Claraeola</tp:taxon-name-part></tp:taxon-name></italic> Aczél in Iran with the description of two new species (<tp:taxon-name><tp:taxon-name-part taxon-name-part-type="order">Diptera</tp:taxon-name-part></tp:taxon-name>: <tp:taxon-name><tp:taxon-name-part taxon-name-part-type="family">Pipunculidae</tp:taxon-name-part></tp:taxon-name>).</article-title><source>Zootaxa</source><volume>4227</volume>: <fpage>563</fpage>–<lpage>572</lpage>. <ext-link xlink:type="simple" ext-link-type="doi" xlink:href="10.11646/zootaxa.4227.4.6">https://doi.org/10.11646/zootaxa.4227.4.6</ext-link></mixed-citation></ref></ref-list></tp:taxon-treatment>
