# Supplementary material for: Revision of Claraeola (Diptera, Pipunculidae) in the Middle East based on morphology and DNA barcodes
Source: Zookeys. 2019 Aug 29;873:85–111. doi: 10.3897/zookeys.873.36645 (PMC6728318; doi:10.3897/zookeys.873.36645)
Supplement: XML Treatment for Claraeola thekkadiensis [file zookeys.873.36645-treatment10.xml]

<!DOCTYPE tp:taxon-treatment
  PUBLIC "-//TaxonX//DTD Taxonomic Treatment Publishing DTD v0 20100105//EN" "tax-treatment-NSO.dtd">
<tp:taxon-treatment xmlns:tp="http://www.plazi.org/taxpub"><tp:treatment-meta><kwd-group><label>Taxon classification</label><kwd><named-content xmlns:xlink="http://www.w3.org/1999/xlink" content-type="kingdom">Animalia</named-content></kwd><kwd><named-content xmlns:xlink="http://www.w3.org/1999/xlink" content-type="order">Diptera</named-content></kwd><kwd><named-content xmlns:xlink="http://www.w3.org/1999/xlink" content-type="family">Pipunculidae</named-content></kwd></kwd-group><mixed-citation publication-type="journal"><person-group><name><surname>Motamedinia</surname><given-names>Behnam</given-names></name><name><surname>Skevington</surname><given-names>Jeffrey H.</given-names></name><name><surname>Kelso</surname><given-names>Scott</given-names></name></person-group><article-title>Revision of <italic><tp:taxon-name><tp:taxon-name-part taxon-name-part-type="genus" reg="Claraeola">Claraeola</tp:taxon-name-part></tp:taxon-name></italic> (<tp:taxon-name><tp:taxon-name-part taxon-name-part-type="order">Diptera</tp:taxon-name-part></tp:taxon-name>, <tp:taxon-name><tp:taxon-name-part taxon-name-part-type="family">Pipunculidae</tp:taxon-name-part></tp:taxon-name>) in the Middle East based on morphology and DNA barcodes</article-title><source>Zookeys</source><day>29</day><month>8</month><year>2019</year><volume>873</volume><fpage>85</fpage><lpage>111</lpage><pub-id pub-id-type="doi">10.3897/zookeys.873.36645</pub-id></mixed-citation></tp:treatment-meta><tp:nomenclature><tp:taxon-name><object-id xmlns:xlink="http://www.w3.org/1999/xlink" content-type="arpha" xlink:type="simple">6B76ECB3299A5B139AA871F8F86D76F9</object-id>
              <tp:taxon-name-part taxon-name-part-type="genus" reg="Claraeola">Claraeola</tp:taxon-name-part>
              <tp:taxon-name-part taxon-name-part-type="species" reg="thekkadiensis">thekkadiensis</tp:taxon-name-part>
            </tp:taxon-name><tp:taxon-authority>(Kapoor, Grewal &amp; Sharma, 1987)</tp:taxon-authority><tp:taxon-status xmlns:xlink="http://www.w3.org/1999/xlink" xlink:type="simple">comb. nov.</tp:taxon-status><tp:nomenclature-citation-list><tp:nomenclature-citation><tp:taxon-name>
                  <tp:taxon-name-part taxon-name-part-type="genus" reg="Eudorylas">Eudorylas</tp:taxon-name-part> <tp:taxon-name-part taxon-name-part-type="species" reg="thekkadiensis">thekkadiensis</tp:taxon-name-part></tp:taxon-name><comment>Kapoor, Grewal &amp; Sharma, 1987:111</comment></tp:nomenclature-citation></tp:nomenclature-citation-list></tp:nomenclature><tp:treatment-sec sec-type="Examined materal" id="SECID0E6VBG"><title>Examined materal.</title><p><bold><italic>Holotype.</italic></bold> • ♂; Thekkady (Kerala); 24 Feb. 2019; J.S. Grewal; <bold><italic>Allotype.</italic></bold> • 1♀; same data as holotype; S.K. Sharma. <bold><italic>Paratype.</italic></bold> • 2♂♂; same data as holotype • 3♂♂; Ramgrah (Bihar); 22 Mar. 1958; S.K. Sharma • 2♀♀; Ranchi (Bihar); 22 Mar. 1985; V.K. Kohli • 1♂; Ranikhet (U.P.); 8 Oct. 1985; S.K. Sharma; Depository: all <abbrev xmlns:xlink="http://www.w3.org/1999/xlink" content-type="institution" xlink:title="Indian Agriculture Research Institute" id="ABBRID0EQWBG" xlink:type="simple">INPC</abbrev>.</p></tp:treatment-sec><tp:treatment-sec sec-type="distribution" id="SECID0EVWBG"><title>Distribution.</title><p>India.</p></tp:treatment-sec><tp:treatment-sec sec-type="remarks" id="SECID0E1WBG"><title>Remarks.</title><p>Although not a Middle Eastern species, this is similar to <italic><tp:taxon-name><tp:taxon-name-part taxon-name-part-type="genus" reg="Claraeola">C.</tp:taxon-name-part> <tp:taxon-name-part taxon-name-part-type="species" reg="mantisphalliga">mantisphalliga</tp:taxon-name-part></tp:taxon-name></italic> so relevant to this paper. From the detailed drawings of the male genitalia included in the original description (<xref ref-type="bibr" rid="B7">Kapoor et al. 1987</xref>), the taxon is transferred from <italic><tp:taxon-name><tp:taxon-name-part taxon-name-part-type="genus" reg="Eudorylas">Eudorylas</tp:taxon-name-part></tp:taxon-name></italic> to the <italic><tp:taxon-name><tp:taxon-name-part taxon-name-part-type="genus" reg="Claraeola">Claraeola</tp:taxon-name-part></tp:taxon-name></italic>.</p><fig id="F9" position="float" orientation="portrait"><object-id xmlns:xlink="http://www.w3.org/1999/xlink" content-type="doi" xlink:type="simple">10.3897/zookeys.873.36645.figure9</object-id><object-id xmlns:xlink="http://www.w3.org/1999/xlink" content-type="arpha" xlink:type="simple">631E79C197675B588E8BBBF138AE94E7</object-id><label>Figure 9.</label><caption><p>Male of <italic><tp:taxon-name><tp:taxon-name-part taxon-name-part-type="genus" reg="Claraeola">Claraeola</tp:taxon-name-part></tp:taxon-name></italic> species <bold>A</bold> paratype of <italic><tp:taxon-name><tp:taxon-name-part taxon-name-part-type="genus" reg="Claraeola">Claraeola</tp:taxon-name-part> <tp:taxon-name-part taxon-name-part-type="species" reg="bousynterga">bousynterga</tp:taxon-name-part></tp:taxon-name></italic> Motamedinia &amp; Skevington, sp. nov. in dorsal view <bold>B</bold> holotype of <italic><tp:taxon-name><tp:taxon-name-part taxon-name-part-type="genus" reg="Claraeola">Claraeola</tp:taxon-name-part> <tp:taxon-name-part taxon-name-part-type="species" reg="mantisphalliga">mantisphalliga</tp:taxon-name-part></tp:taxon-name></italic> Motamedinia &amp; Skevington, sp. nov. in lateral view <bold>C–D</bold><italic><tp:taxon-name><tp:taxon-name-part taxon-name-part-type="genus" reg="Claraeola">Claraeola</tp:taxon-name-part> <tp:taxon-name-part taxon-name-part-type="species" reg="halterata">halterata</tp:taxon-name-part></tp:taxon-name></italic> (Meigen) <bold>C</bold> abdominal tergites in dorsal view <bold>D</bold> habitus in lateral view <bold>E–F</bold> paratype of <italic><tp:taxon-name><tp:taxon-name-part taxon-name-part-type="genus" reg="Claraeola">Claraeola</tp:taxon-name-part> <tp:taxon-name-part taxon-name-part-type="species" reg="khuzestanensis">khuzestanensis</tp:taxon-name-part></tp:taxon-name></italic> Motamedinia &amp; Skevington, sp. nov. <bold>E</bold> legs in lateral view <bold>F</bold> habitus in dorsal view. Scale bar: 0.5 mm (<bold>A–F</bold>).</p></caption><graphic xmlns:xlink="http://www.w3.org/1999/xlink" xlink:href="zookeys-873-085-g009.jpg" position="float" orientation="portrait" xlink:type="simple" id="oo_328996.jpg"><uri content-type="original_file" xlink:type="simple">https://binary.pensoft.net/fig/328996</uri></graphic></fig><fig id="F10" position="float" orientation="portrait"><object-id xmlns:xlink="http://www.w3.org/1999/xlink" content-type="doi" xlink:type="simple">10.3897/zookeys.873.36645.figure10</object-id><object-id xmlns:xlink="http://www.w3.org/1999/xlink" content-type="arpha" xlink:type="simple">077E4032180E540B86F3D91341483F22</object-id><label>Figure 10.</label><caption><p><italic><tp:taxon-name><tp:taxon-name-part taxon-name-part-type="genus" reg="Claraeola">Claraeola</tp:taxon-name-part></tp:taxon-name></italic> species distribution in the Middle East.</p></caption><graphic xmlns:xlink="http://www.w3.org/1999/xlink" xlink:href="zookeys-873-085-g010.jpg" position="float" orientation="portrait" xlink:type="simple" id="oo_328997.jpg"><uri content-type="original_file" xlink:type="simple">https://binary.pensoft.net/fig/328997</uri></graphic></fig><fig id="F11" position="float" orientation="portrait"><object-id xmlns:xlink="http://www.w3.org/1999/xlink" content-type="doi" xlink:type="simple">10.3897/zookeys.873.36645.figure11</object-id><object-id xmlns:xlink="http://www.w3.org/1999/xlink" content-type="arpha" xlink:type="simple">CE864742C98D59DBB749297352946730</object-id><label>Figure 11.</label><caption><p>Terminalia of male (<bold>A–G</bold>) and female (<bold>H–I</bold>) of <italic><tp:taxon-name><tp:taxon-name-part taxon-name-part-type="genus" reg="Claraeola">Claraeola</tp:taxon-name-part> <tp:taxon-name-part taxon-name-part-type="species" reg="khorshidae">khorshidae</tp:taxon-name-part></tp:taxon-name></italic> Motamedinia &amp; Kehlmaier <bold>A</bold> phallic guide, gonopods and hypandrium in ventral view <bold>B</bold> distiphallus with ejaculatory ducts in lateral view <bold>C</bold> phallic guide in lateral view <bold>D</bold> ejaculatory apodeme <bold>E</bold> surstyli in dorsal view <bold>F</bold> left surstylus in lateral view <bold>G</bold> right surstylus in lateral view in ventral view <bold>H</bold> ovipositor in dorsal view <bold>I</bold> ovipositor in lateral view (plate reproduced with permission from copyright holder).</p></caption><graphic xmlns:xlink="http://www.w3.org/1999/xlink" xlink:href="zookeys-873-085-g011.jpg" position="float" orientation="portrait" xlink:type="simple" id="oo_328998.jpg"><uri content-type="original_file" xlink:type="simple">https://binary.pensoft.net/fig/328998</uri></graphic></fig></tp:treatment-sec><ref-list><ref id="B7"><mixed-citation xmlns:xlink="http://www.w3.org/1999/xlink" xlink:type="simple"><person-group><name name-style="western"><surname>Kapoor</surname><given-names>VC</given-names></name><name name-style="western"><surname>Grewal</surname><given-names>JS</given-names></name><name name-style="western"><surname>Sharma</surname><given-names>SK</given-names></name></person-group> (<year>1987</year>) <source>Indian Pipunculids (<tp:taxon-name><tp:taxon-name-part taxon-name-part-type="order">Diptera</tp:taxon-name-part></tp:taxon-name>: <tp:taxon-name><tp:taxon-name-part taxon-name-part-type="family">Pipunculidae</tp:taxon-name-part></tp:taxon-name>). A Comprehensive Monograph.</source><publisher-name>Atlantic Publishers &amp; Distributors</publisher-name>, <publisher-loc>New Delhi</publisher-loc>, <size units="page">201 pp</size>.</mixed-citation></ref></ref-list></tp:taxon-treatment>
